# Supplementary material for: Genetic correlates of vitamin D-binding protein and 25-hydroxyvitamin D in neonatal dried blood spots
Source: Nat Commun. 2023 Feb 15;14:852. doi: 10.1038/s41467-023-36392-5 (PMC9932173; doi:10.1038/s41467-023-36392-5)
Supplement: Supplementary file 3 — Supplementary Data 1-17 [file 41467_2023_36392_MOESM3_ESM.xlsx]

## Sheet: SD1
Supplementary Data 1. Covariate associations.
One to one associations of the covariates with the two phenotypes. DBP: vitamin d binding protein, X_RINT: phenotype with a ranked-inverse normal transformation, X_res_RINT: residuals of the phenotype adjusted for quantification plate number.
phen	covar	type	r2	beta	p
DBP_RINT	sex	cat	7.71e-06		0.477
DBP_res_RINT	sex	cat	0.000166		0.000972
D25OH_RINT	sex	cat	0.000215		0.000186
D25OH_res_RINT	sex	cat	9.71e-05		0.012
DBP_RINT	year_birth	cont	0.00147	0.0058	8.26e-23
DBP_res_RINT	year_birth	cont	8.16e-05	0.00137	0.0207
D25OH_RINT	year_birth	cont	0.00314	0.00882	2.28e-46
D25OH_res_RINT	year_birth	cont	0.000605	0.00386	3.52e-10
DBP_RINT	month_birth	cat	0.00215		9.82e-25
DBP_res_RINT	month_birth	cat	0.000175		0.406
D25OH_RINT	month_birth	cat	0.0643		0
D25OH_res_RINT	month_birth	cat	0.00287		4.06e-34
DBP_RINT	gest_age	cont	3.6e-05	-0.00326	0.126
DBP_res_RINT	gest_age	cont	1.5e-06	0.000667	0.755
D25OH_RINT	gest_age	cont	0.0013	-0.0197	5.27e-20
D25OH_res_RINT	gest_age	cont	0.00317	-0.0307	2.05e-46
DBP_RINT	plate_DBP	cat	0.123		0
DBP_res_RINT	plate_DBP	cat	0.00315		1
D25OH_RINT	plate_DBP	cat	0.559		0
D25OH_res_RINT	plate_DBP	cat	0.00272		1
DBP_RINT	plate_25OHD	cat	0.126		0
DBP_res_RINT	plate_25OHD	cat	0.00382		1
D25OH_RINT	plate_25OHD	cat	0.56		0
D25OH_res_RINT	plate_25OHD	cat	0.00291		1
DBP_RINT	maternal_age	cont	3.26e-05	0.00115	0.144
DBP_res_RINT	maternal_age	cont	1.46e-07	-7.68e-05	0.922
D25OH_RINT	maternal_age	cont	0.00232	0.00976	9.48e-35
D25OH_res_RINT	maternal_age	cont	0.00361	0.0121	4.59e-53
DBP_RINT	PC.1	cont	2.2e-06	-0.000978	0.704
DBP_res_RINT	PC.1	cont	2.46e-06	-0.00103	0.688
D25OH_RINT	PC.1	cont	2.63e-05	-0.0034	0.191
D25OH_res_RINT	PC.1	cont	0.000146	-0.00799	0.00204
DBP_RINT	PC.2	cont	4.65e-06	-0.00178	0.581
DBP_res_RINT	PC.2	cont	1.19e-06	-0.000899	0.78
D25OH_RINT	PC.2	cont	3.22e-05	0.00469	0.148
D25OH_res_RINT	PC.2	cont	3.03e-05	0.00454	0.161
DBP_RINT	PC.3	cont	7.57e-05	-0.00575	0.0259
DBP_res_RINT	PC.3	cont	3.3e-05	-0.00379	0.141
D25OH_RINT	PC.3	cont	5.54e-05	-0.00493	0.0577
D25OH_res_RINT	PC.3	cont	0.000127	-0.00744	0.00409
DBP_RINT	PC.4	cont	4.69e-05	-0.00505	0.0794
DBP_res_RINT	PC.4	cont	7.89e-05	-0.00655	0.0229
D25OH_RINT	PC.4	cont	2.39e-05	-0.00362	0.213
D25OH_res_RINT	PC.4	cont	6.42e-05	-0.00591	0.0411
DBP_RINT	PC.5	cont	6.98e-06	0.00229	0.499
DBP_res_RINT	PC.5	cont	4.37e-06	0.00181	0.592
D25OH_RINT	PC.5	cont	1.99e-05	0.00387	0.256
D25OH_res_RINT	PC.5	cont	8.83e-05	0.00813	0.0166
DBP_RINT	PC.6	cont	6.23e-06	0.00202	0.523
DBP_res_RINT	PC.6	cont	1.6e-05	0.00324	0.305
D25OH_RINT	PC.6	cont	6.19e-08	0.000202	0.949
D25OH_res_RINT	PC.6	cont	1.58e-05	0.00323	0.31
DBP_RINT	PC.7	cont	7.57e-05	0.00651	0.0259
DBP_res_RINT	PC.7	cont	8.18e-05	0.00677	0.0205
D25OH_RINT	PC.7	cont	1.18e-05	0.00259	0.381
D25OH_res_RINT	PC.7	cont	2.99e-07	0.00041	0.889
DBP_RINT	PC.8	cont	2.42e-06	0.00103	0.691
DBP_res_RINT	PC.8	cont	1.97e-09	2.96e-05	0.991
D25OH_RINT	PC.8	cont	3.47e-06	0.00124	0.635
D25OH_res_RINT	PC.8	cont	1.23e-05	0.00233	0.372
DBP_RINT	PC.9	cont	5.01e-05	-0.00326	0.0698
DBP_res_RINT	PC.9	cont	2.24e-05	-0.00218	0.226
D25OH_RINT	PC.9	cont	9.86e-05	-0.00458	0.0114
D25OH_res_RINT	PC.9	cont	0.000234	-0.00704	9.56e-05
DBP_RINT	PC.10	cont	4.9e-05	0.00422	0.073
DBP_res_RINT	PC.10	cont	4.37e-05	0.00398	0.0903
D25OH_RINT	PC.10	cont	1.21e-05	-0.0021	0.374
D25OH_res_RINT	PC.10	cont	4.16e-06	-0.00123	0.603
DBP_RINT	PC.11	cont	0.000104	-0.00642	0.00911
DBP_res_RINT	PC.11	cont	7.48e-05	-0.00545	0.0268
D25OH_RINT	PC.11	cont	3.02e-05	-0.00348	0.161
D25OH_res_RINT	PC.11	cont	7.76e-05	-0.00556	0.0247
DBP_RINT	PC.12	cont	1.59e-05	-0.00262	0.308
DBP_res_RINT	PC.12	cont	1.17e-05	-0.00226	0.38
D25OH_RINT	PC.12	cont	1.62e-05	0.00266	0.304
D25OH_res_RINT	PC.12	cont	6.15e-06	0.00163	0.527
DBP_RINT	PC.13	cont	6.17e-05	-0.00448	0.0442
DBP_res_RINT	PC.13	cont	6.63e-05	-0.00464	0.037
D25OH_RINT	PC.13	cont	5.17e-05	0.00412	0.0669
D25OH_res_RINT	PC.13	cont	4.19e-06	0.00117	0.602
DBP_RINT	PC.14	cont	1.1e-06	-0.000458	0.789
DBP_res_RINT	PC.14	cont	1.02e-06	-0.000442	0.796
D25OH_RINT	PC.14	cont	8.09e-06	-0.00125	0.468
D25OH_res_RINT	PC.14	cont	1.97e-05	-0.00194	0.257
DBP_RINT	PC.15	cont	9.21e-06	-0.00138	0.437
DBP_res_RINT	PC.15	cont	2.47e-05	-0.00226	0.203
D25OH_RINT	PC.15	cont	5.59e-06	0.00108	0.547
D25OH_res_RINT	PC.15	cont	9.51e-06	0.0014	0.432
DBP_RINT	PC.16	cont	7.54e-05	-0.00511	0.0261
DBP_res_RINT	PC.16	cont	3.71e-05	-0.00358	0.119
D25OH_RINT	PC.16	cont	1.88e-06	0.000811	0.727
D25OH_res_RINT	PC.16	cont	7e-07	-0.000493	0.831
DBP_RINT	PC.17	cont	1.97e-05	0.00234	0.255
DBP_res_RINT	PC.17	cont	3.3e-05	0.00303	0.141
D25OH_RINT	PC.17	cont	2.03e-06	-0.000754	0.717
D25OH_res_RINT	PC.17	cont	5.6e-08	-0.000125	0.952
DBP_RINT	PC.18	cont	0.000108	0.00565	0.00783
DBP_res_RINT	PC.18	cont	0.000116	0.00587	0.00572
D25OH_RINT	PC.18	cont	1.01e-05	0.00174	0.417
D25OH_res_RINT	PC.18	cont	5.21e-06	0.00124	0.561
DBP_RINT	PC.19	cont	7.6e-06	-0.00139	0.48
DBP_res_RINT	PC.19	cont	5.07e-07	0.000359	0.855
D25OH_RINT	PC.19	cont	9.7e-06	-0.00158	0.427
D25OH_res_RINT	PC.19	cont	7e-08	0.000134	0.946
DBP_RINT	PC.20	cont	8.84e-06	-0.0015	0.446
DBP_res_RINT	PC.20	cont	1.34e-06	-0.000583	0.767
D25OH_RINT	PC.20	cont	1.93e-06	-0.000705	0.723
D25OH_res_RINT	PC.20	cont	9.24e-09	4.86e-05	0.98

## Sheet: SD2
Supplementary Data 2. Heritability and SNP-based heritability estimates
Heritability, narrow-sense heritability, i,e, proportion of the phenotypic variance that is explained by genetic factors (Sum of V(G)/Vp), rg, genetic correlation estimate; s.e., standard error; VG, genetic variance; VP, phenotypic variance; V(G1), genetic variance from full GRM; V(G2), genetic variance from GRM setting off-diagonals <0.05 to 0; n, sample size.
Heritability and SNP-based heritability estimates
DBP						25OHD
DBP haplotypes not fitted			DBP haplotypes fitted			DBP haplotypes not fitted			DBP haplotypes fitted
Source	Variance	SE	Source	Variance	SE	Source	Variance	SE	Source	Variance	SE
V(G1)	0.58384	0.008882	V(G1)	0.047577	0.002869	V(G1)	0.029598	0.005152	V(G1)	0.021633	0.004988
V(G2)	0.099335	0.024031	V(G2)	0.120933	0.015057	V(G2)	0.329156	0.032328	V(G2)	0.329191	0.032099
V(e)	0.324981	0.023166	V(e)	0.306326	0.014708	V(e)	0.627609	0.031548	V(e)	0.62694	0.031339
Vp	1.00816	0.00647	Vp	0.474836	0.002653	Vp	0.986363	0.005528	Vp	0.977764	0.005479
V(G1)/Vp	0.579117	0.006352	V(G1)/Vp	0.100196	0.00595	V(G1)/Vp	0.030007	0.005215	V(G1)/Vp	0.022125	0.005097
V(G2)/Vp	0.098532	0.023835	V(G2)/Vp	0.254684	0.031578	V(G2)/Vp	0.333707	0.032554	V(G2)/Vp	0.336677	0.032603
Sum of V(G)/Vp	0.677648	0.023145	Sum of V(G)/Vp	0.35488	0.031105	Sum of V(G)/Vp	0.363714	0.032132	Sum of V(G)/Vp	0.358802	0.032198
logL	-28008437		logL	-8282726		logL	-31864284		logL	-31612569
n	65589		n	65589		n	64410		n	64410
GWAS SNP-based heritability estimates
	DBP								25OHD
	GC haplotypes not fitted				GC haplotypes fitted				GC haplotypes not fitted				GC haplotypes fitted
	Heritability	se	p	se	Heritability	SE	p	se	Heritability	se	p	se	Heritability	se	p	sd
LDSC	0.128	0.0752			0.0875	0.01			0.0269	0.0081
SBayesS	0.580492	0.003504	7.5e-05	9e-06	0.096155	0.007844	0.003984	0.006296	0.008661	0.0013	4e-06	3e-06	0.024333	0.004383	0.0385	0.00813
LDpred2-auto	0.514278	0.00241624			0.0949816	0.00691207			0.00831804	6.14929e-05			0.0233874	0.00371135
Bivariate LDSC regression DBP - 25OHD (UKB)					Bivariate LDSC regression 25OHD (iPSYCH) - 25OHD (UKB)
DBP haplotypes not fitted		DBP haplotypes fitted			DBP haplotypes not fitted
rg	SE	rg	SE		rg	SE
0.3397	0.093	0.2402	0.1071		0.5296	0.1047
Bivariate GREML tr1(DBP) and tr2(25OHD)
DBP haplotypes not fitted
Source	Variance	SE
V(G)_tr1	0.577249	0.010556
V(G)_tr2	0.037688	0.006625
C(G)_tr12	0.085553	0.006286
V(e)_tr1	0.426377	0.007111
V(e)_tr2	0.952507	0.008771
C(e)_tr12	0.109248	0.00584
Vp_tr1	1.00363	0.007202
Vp_tr2	0.990195	0.006322
V(G)/Vp_tr1	0.575163	0.007956
V(G)/Vp_tr2	0.038061	0.006675
rG	0.580031	0.054754
logL	-45111839
n	98496

## Sheet: SD3
Supplementary Data 3. Summary of genome-wide associations estimates for 25 hydroxyvitamin D (25OHD), vitamin D binding protein (DBP) and DBP adjusted for GC (DBP_GC)
GWAS were conducted using the linear mixed model implemented in fastGWA (Jiang et al. 2019). Below we present the number of genome-wide significant (GWS) associations and the number of independent associations identified with conditional and joint analysis (COJO) (Yang et al. 2012) in each of the analysis.
	Summary of genome-wide associations (M = 6,091,695)
	25OHD	25OHD conditoned on GC haplotypes	DBP	DBP conditioned on GC haplotypes
N GWAS associations	521	0	3765	411
N independent associations (COJO)	1	0	26	15
COJO on summary statistics														SNPnexus annotation
25OHD
Chr	SNP	bp	refA	freq	b	se	p	n	freq_geno	bJ	bJ_se	pJ	LD_r	Overlapped Gene	Type	Nearest Upstream Gene	Type of Nearest Upstream Gene	Nearest Downstream Gene	Type of Nearest Downstream Gene
4	rs1352846	72617775	A	0.7269	0.139235	0.00702126	1.62407e-82	52453.9	0.727249	0.139235	0.00704746	7.01521e-82	0	GC	protein_coding	None	None	None	None
DBP
DBP haplotypes not fitted
Chr	SNP	bp	refA	freq	b	se	p	n	freq_geno	bJ	bJ_se	pJ	LD_r	Overlapped Gene	Type	Annotation	Nearest Upstream Gene	Type of Nearest Upstream Gene	Distance to Nearest Upstream Gene	Nearest Downstream Gene	Type of Nearest Downstream Gene	Distance to Nearest Downstream Gene
4	rs78990481	72386223	T	0.133842	-0.143577	0.00807293	9.23756e-71	65466.3	0.134891	-0.0617818	0.00834522	1.3289e-13	0.12604	SLC4A4	protein_coding	intronic	None	None	None	None	None	None
4	rs1031453	72427450	G	0.271725	0.0498904	0.00618857	7.52401e-16	65512.9	0.279166	0.0540837	0.00672532	8.85314e-16	-0.137316	SLC4A4	protein_coding	intronic	None	None	None	None	None	None
4	rs112001313	72501807	T	0.0537905	0.412046	0.0124222	2.90336e-241	62180.7	0.0515034	0.116673	0.0165531	1.80945e-12	-0.0268294	None	None	None	SLC4A4	protein_coding	64003	GC	protein_coding	105603
4	rs116367656	72509858	A	0.010162	-0.599223	0.0275475	6.56232e-105	64638	0.0105221	-0.30193	0.0287964	1.01257e-25	-0.0294993	None	None	None	SLC4A4	protein_coding	72054	GC	protein_coding	97552
4	rs55952991	72516813	A	0.0958514	-0.298378	0.00933087	2.24039e-224	64846.3	0.0961515	-0.175161	0.0128256	1.83052e-42	-0.194424	None	None	None	SLC4A4	protein_coding	79009	GC	protein_coding	90597
4	rs11732044	72566972	T	0.335673	-0.499203	0.00584057	0	58030.9	0.328828	-0.226982	0.0130112	3.7476e-68	0.155289	None	None	None	SLC4A4	protein_coding	129168	GC	protein_coding	40438
4	rs191809525	72584953	A	0.0124834	-0.63835	0.0249005	6.05255e-145	64366.2	0.0119726	-0.203615	0.0261883	7.54294e-15	-0.0917379	None	None	None	SLC4A4	protein_coding	147149	GC	protein_coding	22457
4	rs2201126	72585327	C	0.413077	0.342447	0.00558271	0	62012.3	0.41394	0.45469	0.01345	1.61188e-250	0.337516	None	None	None	SLC4A4	protein_coding	147523	GC	protein_coding	22083
4	rs17328711	72592717	C	0.0749275	-0.490527	0.0104549	0	63399	0.0731478	-0.272832	0.0153793	2.05113e-70	-0.134744	None	None	None	SLC4A4	protein_coding	154913	GC	protein_coding	14693
4	rs222054	72604299	G	0.308062	0.270067	0.00599911	0	62759.8	0.307687	0.414862	0.0126909	2.18944e-234	-0.139688	None	None	None	SLC4A4	protein_coding	166495	GC	protein_coding	3111
4	rs17383291	72605410	G	0.0511122	-0.648102	0.0127251	0	60691.1	0.0484488	-0.123517	0.0148776	1.0218e-16	-0.0963229	None	None	None	SLC4A4	protein_coding	167606	GC	protein_coding	2000
4	rs705117	72608115	C	0.146958	-0.642158	0.00775871	0	59009.6	0.15421	-0.622786	0.0138762	0	0.491721	GC	protein_coding	non-coding intronic,intronic	None	None	None	None	None	None
4	rs1352846	72617775	G	0.275544	-0.143012	0.0061941	6.05217e-118	63995.3	0.272751	-0.143012	0.0062198	5.47259e-117	0	GC	protein_coding	non-coding intronic,intronic	None	None	None	None	None	None
4	rs7041	72618334	A	0.423434	-1.0156	0.00556014	0	32486.5	0.427954	-0.149658	0.0112022	1.03963e-40	0.226297	GC	protein_coding	non-coding intronic,non-coding,coding nonsyn|nonsyn,3utr	None	None	None	None	None	None
4	rs139868816	72621004	T	0.0391424	-0.631805	0.0144299	0	61547.3	0.0372382	-0.12453	0.0165593	5.46794e-14	-0.0268071	GC	protein_coding	non-coding intronic,intronic,5upstream	None	None	None	None	None	None
4	rs111227171	72621052	A	0.0248855	0.433081	0.0177245	7.43974e-132	64597.8	0.0239636	0.588357	0.0219718	5.8554e-158	-0.038083	GC	protein_coding	non-coding intronic,intronic,5upstream	None	None	None	None	None	None
4	rs56097748	72629669	C	0.0561187	0.500834	0.012061	0	62777.4	0.0547265	0.14682	0.0130077	1.51885e-29	-0.0897147	GC	protein_coding	non-coding intronic,3downstream,intronic	None	None	None	None	None	None
4	rs705124	72632643	A	0.113557	0.369482	0.00875945	0	62570.2	0.111875	0.215477	0.0128828	8.49295e-63	-0.050579	GC	protein_coding	non-coding intronic,intronic	None	None	None	None	None	None
4	rs72645662	72681568	T	0.0182139	-0.612887	0.020765	1.82738e-191	63587.2	0.0176137	-0.660831	0.0232061	2.28027e-178	0.23114	None	None	None	GC	protein_coding	11810	RP11-545L5.1	lincRNA	5454
4	rs61743452	72687062	T	0.253257	-0.638224	0.00647146	0	53025.6	0.25121	-0.194054	0.0101348	1.02092e-81	-0.0763763	RP11-545L5.1	lincRNA	non-coding	None	None	None	None	None	None
4	rs113112091	72691137	T	0.0184074	-0.573058	0.0205522	4.2834e-171	64343.8	0.0174803	-0.279585	0.0224508	1.34352e-35	-0.0227556	None	None	None	RP11-545L5.1	lincRNA	1440	NPFFR2	protein_coding	206384
4	rs1491715	72704218	A	0.0222685	0.402184	0.0187258	2.52565e-102	64637.3	0.0253574	0.135179	0.0196591	6.14941e-12	0.0880347	None	None	None	RP11-545L5.1	lincRNA	14521	NPFFR2	protein_coding	193303
4	rs4694443	72804478	A	0.409893	0.191014	0.00572808	8.06517e-244	61512.4	0.414862	0.0435572	0.00639688	9.81963e-12	0.118949	None	None	None	RP11-545L5.1	lincRNA	114781	NPFFR2	protein_coding	93043
4	rs115053161	72820563	T	0.0101791	0.363013	0.027557	1.2523e-39	64784.6	0.010089	0.229763	0.0288623	1.71096e-15	0	None	None	None	RP11-545L5.1	lincRNA	130866	NPFFR2	protein_coding	76958
12	rs3184504	111884608	T	0.510895	-0.0452662	0.00551513	2.25579e-16	65323.6	0.496321	-0.0452662	0.00551793	2.33539e-16	0	SH2B3	protein_coding	coding nonsyn|nonsyn|nonsyn,3downstream	None	None	None	None	None	None
17	rs6503533	38184580	C	0.390482	-0.0348267	0.0056673	7.98621e-10	64978.7	0.385208	-0.0348267	0.0056689	8.07411e-10	0	MED24	protein_coding	intronic,5upstream	None	None	None	None	None	None
DBP haplotypes fitted
Chr	SNP	bp	refA	freq	b	se	p	n	freq_geno	bJ	bJ_se	pJ	LD_r	Overlapped Gene	Type	Annotation	Nearest Upstream Gene	Type of Nearest Upstream Gene	Distance to Nearest Upstream Gene	Nearest Downstream Gene	Type of Nearest Downstream Gene	Distance to Nearest Downstream Gene
1	rs10919658	199273922	C	0.222911	-0.0255218	0.00457645	2.45028e-08	65528.5	0.219541	-0.0255218	0.0045775	2.46837e-08	0	RP11-382E9.1	lincRNA	non-coding intronic	None	None	None	None	None	None
4	rs112704913	72571221	G	0.0280967	0.0795314	0.0115881	6.73368e-12	64815.3	0.0266246	0.0834259	0.0116141	6.81286e-13	-0.0617088	None	None	None	SLC4A4	protein_coding	133417	GC	protein_coding	36189
4	rs842874	72697783	T	0.137228	0.0281548	0.00559528	4.85683e-07	64142	0.134201	0.0306272	0.00560692	4.6975e-08	0	None	None	None	RP11-545L5.1	lincRNA	8086	NPFFR2	protein_coding	199738
5	rs7734334	131815004	A	0.33499	-0.0241907	0.00411568	4.16026e-09	62996.3	0.338206	-0.0241907	0.00411678	4.19974e-09	0	None	None	None	C5orf56	protein_coding	3268	IRF1	protein_coding	2297
6	rs59272337	109638895	T	0.403306	-0.0212753	0.00389031	4.53111e-08	65274.3	0.3978	-0.0212753	0.00389117	4.56215e-08	0	CCDC162P	pseudogene	non-coding intronic	None	None	None	None	None	None
8	rs73226478	23364478	A	0.25493	0.0245644	0.00445653	3.54776e-08	63019.5	0.251129	0.0245644	0.00445757	3.57375e-08	0	None	None	None	CTC-756D1.3	lincRNA	12767	SLC25A37	protein_coding	21840
8	rs8180991	126500350	G	0.252322	0.0306001	0.00439814	3.46341e-12	65127.7	0.248185	0.0306001	0.00439974	3.52616e-12	0	RP11-136O12.2	lincRNA	non-coding intronic	None	None	None	None	None	None
9	rs385893	4763176	T	0.457651	0.0211779	0.00383405	3.32053e-08	65157.4	0.462726	0.0211779	0.00383492	3.34426e-08	0	None	None	None	AK3	protein_coding	21133	RP11-307I14.4	pseudogene	5441
9	rs78679318	113033907	G	0.210557	0.0275823	0.00473383	5.65561e-09	63818.9	0.206178	0.0275823	0.00473505	5.70676e-09	0	None	None	None	TXN	protein_coding	14987	TXNDC8	protein_coding	31894
9	rs635634	136155000	T	0.200181	0.0407434	0.00476048	1.14172e-17	65477.8	0.198373	0.0407434	0.00476311	1.1894e-17	0	None	None	None	ABO	processed_transcript	4383	Y_RNA	misc_RNA	22953
12	rs34428798	88828730	C	0.286833	-0.0306288	0.00421979	3.91781e-13	65244.4	0.287547	-0.0306288	0.00422146	4.00188e-13	0	None	None	None	Y_RNA	misc_RNA	4403	KITLG	protein_coding	57840
12	rs3184504	111884608	T	0.510895	-0.0381169	0.00381525	1.67448e-23	65290.9	0.496321	-0.0381169	0.00381814	1.80698e-23	0	SH2B3	protein_coding	coding nonsyn|nonsyn|nonsyn,3downstream	None	None	None	None	None	None
16	rs1345901	79728049	C	0.364017	0.0230649	0.00399388	7.69253e-09	64374.5	0.36062	0.0230649	0.00399488	7.75908e-09	0	RP11-345M22.1	lincRNA	non-coding intronic	None	None	None	None	None	None
17	rs60137005	38129996	T	0.492344	-0.0301233	0.00380926	2.61738e-15	65518.3	0.48417	-0.0301233	0.00381105	2.69653e-15	0	GSDMA	protein_coding	intronic	None	None	None	None	None	None
20	rs6067464	49100045	A	0.454136	0.0216115	0.00382625	1.62118e-08	65504	0.45637	0.0216115	0.00382715	1.63378e-08	0	None	None	None	COX6CP2	pseudogene	3517	PTPN1	protein_coding	26846

## Sheet: SD4
Supplementary Data 4. 143 independent associations identified with GCTA-COJO (conditional and joint) on the UKB GWAS and after conditioning on DBP, compared to the iPSYCH 25OHD GWAS Presented are the (1) UK Biobank (UKB) GWAS summary statistics (yellow header), (2) QIMR replication analysis summary statistics (green header), (3) UKB replication analysis summary statistics (blue header), (4) imput…
Presented are the (1) UK Biobank (UKB) GWAS summary statistics (yellow header), (2) after conditioning on DBP and DBP condiional on GC haplotypes with mtCOJO (green header), (3) iPSYCH 25OHD analysis summary statistics (blue header). Some variants do not have results because no results were available in the iPSYCH GWAS.
Columns are: SNP, SNP rs ID; Chr, chromosome; bp, physical position; refA, the effect allele; altA, the other allele; freq_ukb, frequency of the effect allele in the UK Biobank data; b, se and p, effect size, standard error and P-value from the original (before COJO) GWAS; bC, bC_se, and bC_pval, effect size, standard error and P-value in the GWAS results conditioned on DBP and DBP conditioned on…
									mtCOJO
						UKB 25OHD GWAS			DBP			DBP conditioned on GC haplotypes			iPSYCH 25OHD GWAS
SNP	Chr	bp	refA	altA	freq_ukb	b	se	p	bC	bC_se	bC_pval	bC	bC_se	bC_pval	freq_ipsych	BETA	SE	P
rs6671730	1	2339139	G	A	0.565714	0.015	0.002	1.9e-13
rs35408430	1	17560195	C	T	0.657806	0.021	0.002	1.4e-08	0.0217768	0.0021623	7.41024e-09	0.0216975	0.00211551	1.10783e-08	0.653728	-0.0026672	0.00581602	0.646524
1:27335529_GGAATGCAGT_G	1	27335529	GGAATGCAGT	G	0.977696	0.041	0.007	2.1e-09
rs7522116	1	41835685	C	T	0.433767	0.013	0.002	3e-11
rs112943319	1	46015535	A	ATATCTG	0.579454	-0.012	0.002	1.6e-08
rs11591147	1	55505647	G	T	0.981959	-0.045	0.007	1.6e-09	-0.0448424	0.00776267	0.000761917	-0.0468414	0.00755018	5.50439e-05	0.986152	-0.0290464	0.0236341	0.21907
rs2131925	1	63025942	G	T	0.356375	0.023	0.002	3.6e-12	0.022157	0.00214831	6.10999e-20	0.0228453	0.00210058	1.5042e-23	0.337269	5.7292	0.00587504	0.922315
rs7528419	1	109817192	A	G	0.775329	-0.02	0.002	1.4e-16	-0.018428	0.00245601	6.22615e-09	-0.0192882	0.00240454	1.04422e-10	0.762792	-0.0070194	0.00650805	0.280779
rs140371183	1	152098428	A	G	0.967821	-0.087	0.006	1.9e-53	-0.0888862	0.00589321	2.10068e-35	-0.0877043	0.00571487	3.72742e-37	0.97788	-0.0478308	0.0191082	0.0123093
rs12123821	1	152179152	C	T	0.952473	-0.079	0.005	2.6e-63
rs61816761	1	152285861	G	A	0.984074	-0.123	0.008	7.4e-53
rs1933064	1	152301576	G	A	0.53039	-0.016	0.002	9.8e-15
rs10908419	1	154567699	G	A	0.510067	0.012	0.002	5.8e-10	0.0119541	0.00205237	0.000572766	0.0123491	0.00200725	7.6389e-06	0.480217	0.0104495	0.00557306	0.0607917
rs76798800	1	154994978	G	T	0.733745	0.012	0.002	6.7e-08
rs11264322	1	155087933	G	A	0.570235	0.009	0.002	3.5e-06	0.00937992	0.00208176	0.661373	0.00913974	0.00203725	0.724657	0.539396	0.00976439	0.00557005	0.0795992
rs10908465	1	155389688	C	T	0.732668	-0.017	0.002	6.1e-14	-0.018153	0.00231659	4.64874e-10	-0.0171096	0.00226619	4.35437e-09	0.729922	-0.00439376	0.00625889	0.482677
rs867772	1	220972343	A	G	0.315487	0.015	0.002	1.1e-11	0.0154857	0.00221849	2.94527e-07	0.0151514	0.00216833	2.79654e-07	0.294299	0.0015161	0.00611551	0.804203
rs6672758	1	230303512	C	T	0.199128	-0.018	0.003	2.4e-12	-0.0192159	0.00258495	1.05561e-08	-0.0184814	0.00252811	2.66398e-08	0.195776	-0.0110876	0.00703221	0.114869
rs7604788	2	21190024	C	T	0.966567	-0.034	0.006	1.3e-09	-0.0348849	0.00571969	0.000106678	-0.0340881	0.00559407	0.000110396	0.967082	7.24813	0.015569	0.996285
rs541041	2	21294975	G	A	0.180761	0.015	0.003	2.3e-09	0.0151245	0.00267018	0.00147689	0.0151452	0.00260754	6.3135e-05	0.113194	0.00952214	0.00752188	0.20554
rs1260326	2	27730940	T	C	0.393435	-0.021	0.002	4.4e-09	-0.0206872	0.00209943	6.60439e-18	-0.0204226	0.00205232	2.49694e-18	0.364344	0.00263672	0.0057745	0.647948
rs11127186	2	28881407	T	C	0.504205	-0.011	0.002	8.3e-08
rs727857	2	58981967	G	A	0.388511	0.014	0.002	1e-11	0.0134275	0.00212273	2.52326e-05	0.0133097	0.00207692	1.4704e-06	0.378561	0.0123854	0.00572077	0.0303882
rs2710651	2	63166379	G	A	0.471877	0.011	0.002	9.5e-09	0.0117618	0.00205628	0.00106545	0.0118299	0.00201134	0.000406335	0.47388	0.00173749	0.00556598	0.754917
rs3849374	2	101443397	G	C	0.821971	0.016	0.003	7.5e-10	0.0156812	0.00269416	0.000586947	0.0165546	0.0026354	3.35079e-05	0.821848	0.0047273	0.00729625	0.517044
rs7569755	2	118648261	G	A	0.70942	-0.014	0.002	1.2e-10	-0.0147371	0.00227803	9.84961e-06	-0.0143756	0.00222866	1.1161e-06	0.718045	-0.0139655	0.00614326	0.0230082
rs1047891	2	211540507	C	A	0.684179	0.015	0.002	1.2e-12
rs2012736	2	234622379	C	A	0.919186	0.048	0.004	1.2e-23	0.0475484	0.00376711	1.59755e-31	0.0481964	0.003691	5.73282e-23	0.9114	0.00185464	0.00976597	0.849381
rs10642047	3	18794313	A	ATTTC	0.28438	0.012	0.002	2.1e-08
3:49981907_CTT_C	3	49981907	CTT	C	0.562569	-0.014	0.002	3.1e-12
rs13060130	3	84440527	C	T	0.860311	0.015	0.003	1.8e-07	0.0154211	0.00295971	0.0188487	0.0149033	0.00289427	0.0261564	0.86175	0.00167527	0.00805555	0.835257
rs6782190	3	85639672	G	A	0.352488	0.017	0.002	1.5e-16	0.0172113	0.00214951	1.1747e-11	0.0168677	0.00210064	9.76453e-11	0.334123	0.011848	0.00594697	0.0463408
rs11458206	3	125125159	T	TG	0.727909	-0.014	0.002	1e-09
rs9861009	3	141654685	T	C	0.272485	-0.014	0.002	4.9e-10	-0.0151474	0.00231749	6.31427e-06	-0.0140731	0.00226914	5.57689e-05	0.290752	0.00525841	0.00611145	0.389558
rs78649910	4	3482213	T	A	0.893821	0.021	0.003	7.2e-11
rs4364259	4	15892159	G	A	0.797852	-0.016	0.003	2.2e-10
rs4616820	4	57745481	C	T	0.535046	0.012	0.002	1.1e-09	0.0126383	0.00207739	0.000117395	0.0125675	0.0020326	6.29054e-05	0.537859	-93.0744	0.00558376	0.867616
rs35057908	4	69372082	A	T	0.568691	-0.011	0.002	5.3e-08
rs368637654	4	69591271	G	GT	0.855618	0.022	0.003	1.1e-14
rs34407256	4	69968825	A	AT	0.52465	0.032	0.002	8e-57
rs13104260	4	70348090	G	A	0.743062	-0.007	0.002	0.0015	-0.00755571	0.00235274	0.00132065	-0.00696889	0.00230091	0.00245568	0.746462	0.00666802	0.00640087	0.297534
rs705117	4	72608115	C	T	0.1477	0.033	0.003	1.1e-16	0.086467	0.00289003	1.11214e-191	0.0334662	0.00282715	2.50082e-16	0.146614	0.00710987	0.0078252	0.363569
rs1352846	4	72617775	A	G	0.708567	0.134028	0.002	0	0.124476	0.00225827	0	0.193485	0.00220776	0	0.724456	0.143012	0.0061941	6.04146e-113
rs139148694	4	72770563	G	GTGCTTTTATCAA	0.275492	0.054	0.002	1.2e-128
rs11732896	4	88287993	G	A	0.701209	0.016	0.002	1.8e-13	0.0158339	0.00224399	1.71204e-07	0.0158965	0.00219125	4.03101e-08	0.738182	0.00634774	0.00632166	0.315318
rs28364331	4	100201295	A	G	0.981914	-0.069	0.007	4.2e-20	-0.0659045	0.00773744	1.62884e-12	-0.0685577	0.0075392	9.59105e-15	0.985095	0.0333996	0.0228817	0.144382
rs1229984	4	100239319	T	C	0.0248886	0.045	0.006	1.5e-12
rs10070734	5	87940026	T	C	0.290469	-0.013	0.002	1.8e-09	-0.0124718	0.00226152	0.00349189	-0.0129111	0.00221361	5.4574e-05	0.301531	-0.0022894	0.0060326	0.704312
rs31612	5	108996643	T	C	0.825562	0.015	0.003	4.2e-08	0.0147192	0.00271853	0.00614927	0.0149466	0.00266638	0.00020755	0.792623	0.00604139	0.00684289	0.377305
5:148116332_GA_G	5	148116332	GA	G	0.609312	-0.012	0.002	2.7e-08
rs72834856	6	22801858	T	G	0.927936	0.025	0.004	8.7e-11	0.0257126	0.00398389	1.0883e-06	0.0254765	0.00388473	5.44937e-06	0.938481	0.0139311	0.0115755	0.228783
rs78151190	6	25619007	A	C	0.871284	0.017	0.003	1.4e-08	0.0162995	0.00307269	0.0112902	0.0168318	0.00299902	0.00199515	0.885805	-0.012	0.0087423	0.169864
rs28374650	6	32623367	C	T	0.756438	0.014	0.002	5.4e-09
rs9476310	6	57767576	C	T	0.488637	-0.012	0.002	4.2e-09	-0.0114578	0.00206066	0.00269344	-0.0117287	0.00201596	5.9577e-05	0.475417	-0.00733184	0.00556101	0.187357
rs9490317	6	121859499	T	C	0.554106	-0.011	0.002	4e-08	-0.01096	0.00207222	0.0122987	-0.0110707	0.00202702	0.00471982	0.571431	-0.0043748	0.00560344	0.434958
rs2248551	6	131924689	G	A	0.834778	0.023	0.003	3e-18	0.023341	0.00276666	3.26913e-12	0.0232469	0.00270359	8.07393e-13	0.840052	0.00290361	0.00767263	0.705106
rs10085881	7	21577960	T	C	0.717815	0.015	0.002	7.8e-11	0.0146671	0.00230596	2.0108e-06	0.0146337	0.00225533	8.6698e-07	0.724728	-0.00253556	0.00626938	0.685893
rs7784802	7	64015379	A	T	0.639009	-0.014	0.002	2.6e-11	-0.0133151	0.0021372	4.65934e-05	-0.0134668	0.00208852	1.13331e-05	0.654243	-0.0111384	0.00591715	0.0597831
rs75741381	7	100809458	C	G	0.852362	0.017	0.003	4.2e-09	0.0169792	0.00291165	0.000549397	0.0166199	0.00284699	0.000529223	0.856431	0.00786063	0.00796524	0.323708
rs6966728	7	104618318	C	T	0.537368	0.012	0.002	8e-09	0.0118402	0.0020977	0.00165774	0.0120555	0.0020527	0.000427987	0.519186	-0.00145702	0.00562945	0.795773
rs556230166	7	107136397	A	AT	0.508025	-0.012	0.002	7.9e-09
rs2346264	7	133536351	A	C	0.217315	0.014	0.002	1.2e-08	0.0145005	0.00250993	0.000759337	0.0140507	0.00245459	0.00103883	0.213192	0.00394143	0.00682684	0.563707
rs34290760	8	9185179	C	G	0.970888	0.033	0.006	1.7e-08	0.0341537	0.00610913	0.00226296	0.0338868	0.00597687	0.00143078	0.970541	-0.00724023	0.0164246	0.659346
rs804281	8	11611865	A	G	0.416395	-0.013	0.002	4.7e-11	-0.0139836	0.00208314	1.90969e-06	-0.0136074	0.00203695	2.38473e-06	0.387984	0.0114478	0.0056962	0.0444596
rs28692966	8	25892919	G	A	0.747064	-0.015	0.002	1.1e-10	-0.0159763	0.00236889	1.53855e-06	-0.0151478	0.00231747	6.30314e-06	0.747662	0.00840992	0.00638339	0.187681
rs2725371	8	30854033	A	G	0.302309	-0.012	0.002	5.8e-08	-0.0119968	0.00224885	0.00957343	-0.0117326	0.00219948	0.00959276	0.293081	0.00440255	0.00609677	0.470226
rs4738684	8	59393273	A	G	0.334478	-0.012	0.002	4.4e-09	-0.0124611	0.00217897	0.00107281	-0.0124727	0.00213104	0.000483199	0.327384	-0.00799819	0.0059203	0.176703
rs769249577	8	61388083	CCTG	C	0.867797	0.018	0.003	1.5e-09
rs762456196	8	116577719	TTTTTTG	T	0.433188	00,01,00	0.002	2.2e-06
rs12056768	8	116988527	T	G	0.417091	0.023	0.002	6.4e-15	0.0224333	0.00208429	5.1435e-11	0.0230449	0.0020393	1.30629e-24	0.418986	0.0149683	0.0056104	0.00763124
rs13284054	9	107669073	T	C	0.882273	-0.018	0.003	2.1e-08	-0.0170137	0.00322862	0.0136677	-0.0168293	0.0031579	0.00986069	0.883092	-0.0031665	0.00875451	0.717577
9:125759861_TTTTC_T	9	125759861	TTTTC	T	0.140307	00,02,00	0.003	3.6e-12
9:136151579_TGGTGCAGGCGCAGGAAAAAATTGTGGCAATTCCTCA_T	9	136151579	TGGTGCAGGCGCAGGAAAAAATTGTGGCAATTCCTCA	T	0.815959	0.019	0.003	4.7e-13
rs10887718	10	82042624	C	T	0.471787	0.011	0.002	2.6e-08	0.0103319	0.00205766	0.0513497	0.0108924	0.00201322	0.00062867	0.489209	-0.00221753	0.00554329	0.689128
rs77532868	10	88081438	C	T	0.945958	-0.027	0.004	1.6e-09	-0.0264362	0.0045604	0.000675494	-0.0259533	0.00444131	0.000510788	0.956118	-0.0133524	0.0136365	2.27431
rs3925446	10	91495322	G	A	0.800871	-0.015	0.002	1.1e-09
rs4418728	10	94839724	G	T	0.548312	-0.011	0.002	4.2e-08	-0.0110862	0.00206039	0.00742332	-0.0109614	0.00201525	0.00535048	0.560875	-58.0542	0.00557523	0.917067
rs61883501	11	13882754	A	C	0.966768	0.002	0.006	0.0520833
rs116970203	11	14876718	G	A	0.972844	0.261806	0.006	0	0.375653	0.00630424	0	0.376317	0.00616669	0	0.973017	0.0638839	0.0170543	17.9745
rs117576073	11	14912573	G	T	0.987265	0.102083	0.009	5.9e-46
rs12794714	11	14913575	G	A	0.578197	0.088	0.002	0	0.0878487	0.00207685	0	0.0878844	0.00203153	0	0.588493	0.00692945	0.00561989	0.217568
rs61891388	11	66079818	T	G	0.544079	-0.013	0.002	4.1e-10	-0.0121178	0.00206856	0.000468269	-0.0124293	0.00202324	8.08329e-05	0.556007	-0.00341642	0.00560455	0.54214
rs78168201	11	70971149	C	T	0.986234	-0.089	0.009	5.2e-25
rs1660839	11	71094232	G	A	0.751151	-0.029	0.002	6.4e-37	-0.0289086	0.00237374	4.04771e-29	-0.0292239	0.00232271	2.65851e-31	0.746324	-0.00585442	0.00637437	0.358393
rs12803256	11	71132868	A	G	0.223268	-0.104	0.002	0
rs12798050	11	71223256	C	T	0.169497	-0.11	0.003	0
rs72997623	11	75488054	C	A	0.915338	-0.028	0.004	1.2e-14	-0.0286128	0.00367764	7.24052e-10	-0.0282996	0.00360546	4.19091e-10	0.903823	-0.00263803	0.00940036	0.778994
rs1149605	11	76485216	T	C	0.829603	-0.022	0.003	1.3e-16	-0.0228299	0.00274196	8.35225e-12	-0.0227187	0.00268163	2.413e-14	0.832414	0.0106325	0.00745835	0.153987
rs964184	11	116648917	G	C	0.131624	-0.043	0.003	1.1e-32	-0.0423148	0.00303061	2.64054e-28	-0.0427779	0.00296594	3.70646e-42	0.135412	-0.0044122	0.00809965	0.585933
rs613808	11	116710968	A	G	0.280007	-0.026	0.002	3.4e-32	-0.0255798	0.00230471	1.26947e-23	-0.0263209	0.00225561	1.83393e-26	0.288185	-0.00376991	0.00616217	0.540681
rs2847500	11	120114421	G	A	0.876497	0.022	0.003	4.4e-13
rs12317268	12	21352541	A	G	0.848996	0.021	0.003	6.2e-14	0.0209922	0.00286751	2.46675e-08	0.0213673	0.00280556	2.61538e-09	0.848473	-0.01224	0.00773017	0.113329
rs11182428	12	38526387	T	C	0.480005	0.013	0.002	3.2e-10	0.0129061	0.00205385	3.30276e-05	0.0126828	0.00200891	2.73177e-05	0.474008	-32.7296	0.00556384	0.953091
rs1038165	12	68665940	C	T	0.416651	-0.012	0.002	2.3e-09	-0.012145	0.00207954	0.000521225	-0.012139	0.0020335	0.000237947	0.394407	0.00694999	0.00566981	0.220278
rs10859995	12	96375682	T	C	0.417366	00,04,00	0.002	1.1e-72	0.0402416	0.00208068	2.44553e-78	0.0401603	0.00203571	1.24275e-81	0.420264	0.0142207	0.00559936	0.0110947
rs11108368	12	96386138	A	G	0.393855	-0.004	0.002	0.067	-0.00372272	0.00215107	0.0835167	-0.00391403	0.00210629	0.0631331	0.38908	-0.00439597	0.00566939	0.438111
rs12372115	12	97982701	G	T	0.929281	0.022	0.004	1.9e-08	0.0220636	0.00400913	0.00372682	0.0216891	0.0039123	0.00295933	0.935534	-47.8264	0.0114246	0.966608
rs73413596	12	111582630	T	C	0.926146	-0.022	0.004	1.4e-08
rs35230619	13	55695608	T	TA	0.715286	0.013	0.002	6.3e-09
rs7149014	14	29802911	T	C	0.370807	0.013	0.002	5.4e-10
rs8018720	14	39556185	G	C	0.176673	0.038	0.003	1.3e-31	0.0377314	0.00269533	1.58506e-28	0.0376282	0.00263087	2.10982e-41	0.154963	0.0104863	0.00767069	0.171607
rs12881545	14	101176212	G	C	0.326561	-0.012	0.002	2.9e-08	-0.0137642	0.00219412	3.53612e-05	-0.0129166	0.00214718	0.000179204	0.34227	-0.00303266	0.00587032	0.60543
14:104245948_CA_C	14	104245948	CA	C	0.653454	0.013	0.002	6.7e-10
rs261291	15	58680178	T	C	0.644772	0.027	0.002	2.5e-39	0.0272961	0.00214781	5.28324e-32	0.0274603	0.00210126	4.98505e-34	0.648102	-0.00201693	0.00578237	0.727234
rs1800588	15	58723675	C	T	0.784797	0.033	0.002	4.4e-42	0.0333275	0.00249439	1.02234e-35	0.0330349	0.00244012	9.30099e-37	0.783888	-0.00341885	0.00673639	0.61179
rs55829990	15	63790642	T	C	0.655996	0.019	0.002	9.1e-19	0.018406	0.00216478	1.85607e-12	0.0184312	0.00211849	0.0331364	0.645128	0.5437	0.00579243	0.925217
rs62007299	15	77711719	G	A	0.287463	0.013	0.002	1.3e-09	0.013429	0.00226639	3.1174e-05	0.012951	0.00221654	0.000513047	0.281851	0.00392662	0.00616351	0.524076
rs325384	15	100229761	C	T	0.715795	0.014	0.002	1.7e-10	0.0146777	0.00228397	1.30665e-05	0.0141726	0.00223451	2.25964e-05	0.710866	0.00332069	0.00616489	0.590132
rs138385079	16	11906659	T	TG	0.726827	-0.014	0.002	1.2e-09
rs77924615	16	20392332	G	A	0.806515	0.017	0.003	7.1e-11
rs763058201	16	30884552	GTTGA	G	0.266539	-0.015	0.002	4.4e-11
rs17231506	16	56994528	C	T	0.676894	0.018	0.002	5.4e-18	0.0189881	0.00219458	0.0504969	0.0182194	0.00214735	2.16475e-12	0.671441	0.00350642	0.00589361	0.551875
rs11076175	16	57006378	A	G	0.821642	-0.023	0.003	9.5e-19	-0.0217265	0.00268567	5.97813e-11	-0.0225183	0.00262684	1.01362e-12	0.824505	-0.00230706	0.00729888	0.751938
rs4327060	16	72807438	C	T	0.945604	0.024	0.004	2.9e-08	0.0234035	0.0045624	0.0290288	0.0240174	0.00443565	0.00614118	0.957295	0.00275752	0.0139857	0.843696
rs4575545	16	79755446	G	A	0.695172	0.016	0.002	7.5e-13	0.0172798	0.0022359	1.08961e-09	0.0169485	0.00218889	9.71067e-10	0.670652	-0.00841653	0.0059271	0.155605
rs11542462	16	82033810	G	A	0.865656	0.023	0.003	1.3e-15	0.0218759	0.0030076	3.50163e-08	0.022942	0.0029404	6.07647e-10	0.870634	0.0110365	0.00825684	0.181339
rs10454087	17	40735641	C	T	0.715178	0.014	0.002	8.7e-10	0.0129844	0.00227328	0.00111826	0.0132504	0.00222344	0.000253161	0.717192	0.00712647	0.00616195	0.247465
rs2952289	17	66464414	C	T	0.201968	-0.018	0.002	1.2e-12	-0.0176229	0.00256886	6.87716e-07	-0.0180901	0.0025115	5.89348e-08	0.191378	0.013884	0.00703816	0.0485322
rs8091117	18	28919794	C	A	0.934702	0.026	0.004	6e-11	0.02588	0.00413502	3.88075e-05	0.0261417	0.00405504	1.14295e-05	0.924018	-29.1381	0.0104552	0.977766
rs4121823	18	47144223	T	A	0.154667	0.019	0.003	3.8e-12	0.0177481	0.00285553	5.12124e-05	0.0184614	0.00279741	4.12704e-06	0.170018	-0.00178876	0.00745105	0.810278
rs590215	18	57904088	C	T	0.734073	0.013	0.002	1e-08	0.0127155	0.00232408	0.00447008	0.012959	0.00227426	0.00121154	0.722604	-0.00504782	0.00623291	0.418018
rs2037511	18	61366207	G	A	0.833993	-0.018	0.003	1.4e-11	-0.0184668	0.00276362	2.35516e-06	-0.0184857	0.00270082	7.67624e-07	0.844507	98.3958	0.00762955	0.897384
rs142158911	19	11190534	G	A	0.885392	-0.026	0.003	4.8e-16	-0.0252099	0.00324766	8.32928e-10	-0.0251666	0.00317135	2.09459e-10	0.896836	0.00388248	0.00916174	0.671733
19:11918093_AT_A	19	11918093	AT	A	0.628923	0.012	0.002	2.5e-09
rs187429064	19	19380513	A	G	0.988734	-0.065	0.009	7.9e-12
rs200210321	19	19393890	A	AG	0.926847	-0.041	0.004	1.7e-26
rs3814995	19	36342212	C	T	0.688405	0.013	0.002	5.2e-09
rs7412	19	45412079	C	T	0.917927	-0.03	0.004	1.4e-16	-0.0292008	0.00374015	5.83786e-10	-0.029629	0.00366092	5.806e-13	0.916641	-0.0077695	0.00999368	0.436898
rs484195	19	45421877	A	G	0.384386	0.016	0.002	1.4e-13
rs212100	19	48376995	T	C	0.164001	0.066	0.003	1.6e-117	0.0669987	0.002775	8.70603e-124	0.0665726	0.00271159	4.20346e-128	0.153948	0.0157039	0.00768299	0.0409555
rs10426	19	51517798	G	A	0.786567	-0.026	0.002	4.6e-26	-0.0261802	0.00250349	1.35432e-20	-0.0258687	0.00244891	4.40792e-21	0.783445	-0.00910021	0.00677825	0.179414
rs8113404	19	53065579	C	T	0.695414	-0.012	0.002	2.1e-08	-0.0114638	0.00223598	0.0294438	-0.0118796	0.00218762	0.00562351	0.695797	0.0028324	0.00602732	0.638408
rs11606	19	54658102	C	G	0.574838	-0.012	0.002	4.4e-09
rs2207132	20	39142516	G	A	0.96711	0.035	0.006	5.6e-10
rs6123359	20	52714706	A	G	0.897775	-0.034	0.003	6.1e-10
rs17216707	20	52732362	T	C	0.817316	0.038	0.003	3.5e-30
rs2585442	20	52737123	C	G	0.759346	-0.036	0.002	6.7e-51
rs2762943	20	52790786	T	G	0.076929	-0.046	0.004	2.1e-34
rs2229742	21	16339172	G	C	0.896549	0.025	0.003	1.5e-14	0.0245803	0.00335721	2.44987e-08	0.0254526	0.00329231	1.06777e-09	0.879208	-0.00168653	0.00850635	0.842836
rs6003456	22	23356100	T	A	0.765336	0.013	0.002	1.9e-08	0.0135481	0.0024351	0.00264154	0.0134902	0.00238174	0.00147872	0.765809	0.00132749	0.00660603	0.840736
rs2074735	22	31535872	G	C	0.935904	-0.028	0.004	8.2e-12	-0.0280927	0.00419323	2.09063e-06	-0.0272482	0.00410136	3.05914e-06	0.936864	-0.00596655	0.0113903	4.16944
rs115621755	22	50853134	C	T	0.67288	0.012	0.002	4.8e-09
rs28367476	23	51612293	A	G	0.8114	0.014	0.002	1.3e-10

## Sheet: SD5
Supplementary Data 5. Out-fo-sample variance explained by the different polygenic scores (prs), adjusted for sex, age and first 20 principal components (PCs).
adj_r2: r2_full - r2_cov / (1 - r2_cov), where r2_full is the variance explained by the model including the prs and the covariates and r2_cov is the variance explained by the model including only the covariates, b: effect size beta, se: standard error, p: p-value, nsnps: number of SNPs in the prs
GWAS DBP						GWAS DBP adjusted by GC diplotypes
prs	adj_r2	b	se	p	nsnps	prs	adj_r2	b	se	p	nsnps
rs7041	0.546	0.727	0.018	1.57e-223	1
COJO	0.477	0.689	0.02	1.43e-183	26	COJO	0.00205	0.048	0.029	0.0948	15
LDpred2	0.469	-0.702	0.021	3.95e-179	HapMap3	LDpred2	0.00103	-0.027	0.031	0.371	HapMap3
SbayesS	0.476	0.705	0.021	4.64e-183	HapMap3	SbayesS	0.0892	-0.288	0.026	3.75e-28	HapMap3
PT_5e-8	0.439	0.692	0.022	5.37e-164	111	PT_5e-8	0	0.009	0.028	0.735	12
PT_1e-6	0.437	0.692	0.022	3.99e-163	131	PT_1e-6	0	0.004	0.028	0.883	22
PT_1e-4	0.432	0.695	0.022	1.81e-160	350	PT_1e-4	0	0.017	0.028	0.55	163
PT_0.001	0.421	0.701	0.023	6.07e-155	1450	PT_0.001	0.00103	0.037	0.029	0.209	967
PT_0.01	0.347	0.694	0.026	1.46e-121	8480	PT_0.01	0	0.018	0.033	0.575	5957
PT_0.05	0.259	0.698	0.033	3.61e-86	29455	PT_0.05	0	0.019	0.038	0.615	21634
PT_0.1	0.203	0.654	0.036	1.38e-65	49758	PT_0.1	0.00103	0.033	0.04	0.405	36831
PT_0.2	0.169	0.63	0.039	5.68e-54	82423	PT_0.2	0	0.003	0.041	0.94	62207
PT_0.5	0.147	0.609	0.041	1.64e-46	149598	PT_0.5	0	0.008	0.042	0.844	121820
PT_1	0.142	0.6	0.041	1.04e-44	201403	PT_1	0	0.002	0.043	0.963	201402

## Sheet: SD6
Supplementary Data 6. Summary of genome-wide associations in the sub-cohort sample only
	Supplementary Data SD5: Summary of genome-wide associations (M = 6,091,695)
	DBP	DBP conditioned on GC haplotypes
N GWAS associations	2236	26
N independent associations (COJO)	11	3
DBP
DBP haplotypes not fitted
Chr	SNP	bp	refA	freq	b	se	p	n	freq_geno	bJ	bJ_se	pJ	LD_r
4	rs72651883	72562119	T	0.0668225	-0.612533	0.0191938	1.75911e-223	20198.2	0.06416	-0.686089	0.0293507	7.57474e-121	0.316434
4	rs4538451	72580478	A	0.408968	-0.601742	0.00975697	0	17377.9	0.406337	-0.136492	0.0223867	1.08054e-09	-0.384097
4	rs56393564	72582136	A	0.413417	0.331832	0.00976162	2.77567e-253	19936.8	0.41024	0.339827	0.0194202	1.4687e-68	-0.345544
4	rs28437159	72592907	T	0.148641	0.456525	0.0134939	6.68753e-251	20007.8	0.148602	0.325863	0.0216716	4.24161e-51	-0.108408
4	rs1491709	72613566	A	0.0756929	-0.595836	0.0181545	3.02381e-236	20060	0.0765629	-0.582893	0.0264612	1.54535e-107	-0.170085
4	rs2298850	72614267	C	0.25672	-0.809762	0.0110545	0	15536.6	0.256337	-0.435231	0.0216394	5.68536e-90	0.674669
4	rs7041	72618334	A	0.421859	-101285	0.00970722	0	10321	0.427954	-0.160666	0.0203873	3.25527e-15	-0.23173
4	rs222005	72626861	A	0.109757	0.400913	0.0154927	1.19215e-147	20112.6	0.105591	0.381617	0.0192208	1.00873e-87	-0.0408017
4	rs72645662	72681568	T	0.0185953	-0.591206	0.0359767	1.10982e-60	20364.4	0.0176137	-0.45074	0.0402217	3.79374e-29	0.192683
4	rs13134457	72727419	G	0.33269	-0.459087	0.0101863	0	19127.3	0.33436	-0.112584	0.0124917	2.00942e-19	0
12	rs2013002	112200150	T	0.443862	-0.0541707	0.00974586	2.72369e-08	20757.3	0.431766	-0.0541707	0.00975288	2.78677e-08	0
DBP haplotypes fitted
Chr	SNP	bp	refA	freq	b	se	p	n	freq_geno	bJ	bJ_se	pJ	LD_r
9	rs635634	136155000	T	0.19872	0.0532568	0.00828735	1.30768e-10	21011.1	0.198373	0.0532568	0.00829529	1.36165e-10	0
12	rs12316831	88665796	G	0.348886	-0.0387263	0.00695045	2.52166e-08	20948.3	0.349115	-0.0387263	0.00695543	2.58009e-08	0
12	rs3184504	111884608	T	0.511754	-0.0437049	0.00662204	4.11394e-11	20968.8	0.496321	-0.0437049	0.00662876	4.30367e-11	0

## Sheet: SD7
Supplementary Data 7. FUMA gene-based analysis results
Gene-based analysis results. Analysis were conducted with MAGMA v1.06, using default parameters (SNP-wide mean model) and with the 1000 Genome Phase3 selected as reference panel Columns are: GENE, gene Ensembl ID; CHR, chromosome; START/STOP, annotation boundaries of the gene on that chromosome; NSNPs, number of SNPs annotated to the gene that were found in the data and were not excluded based on…
DBP											DBP Conditioned on GC haplotypes											25OHD
GENE	CHR	START	STOP	NSNPS	NPARAM	N	ZSTAT	P	SYMBOL		GENE	CHR	START	STOP	NSNPS	NPARAM	N	ZSTAT	P	SYMBOL		GENE	CHR	START	STOP	NSNPS	NPARAM	N	ZSTAT	P	SYMBOL
ENSG00000132467	4	71554196	71556267	1	1	64794	10.108	2.5424e-24	UTP3		ENSG00000167914	17	38119226	38134019	41	6	64889	7.4741	3.8858e-14	GSDMA		ENSG00000145321	4	72607410	72669758	129	17	63965	7.3685	8.6264e-14	GC
ENSG00000080493	4	72053003	72437804	556	32	65217	10.037	5.2241e-24	SLC4A4		ENSG00000108344	17	38137050	38154213	53	6	65226	7.0576	8.4677e-13	PSMD3		ENSG00000056291	4	72897521	73013784	85	6	63993	4.945	3.8078e-07	NPFFR2
ENSG00000181617	4	71091788	71100969	16	5	64695	7.7559	4.3854e-15	FDCSP		ENSG00000008838	17	38175350	38217468	76	7	64979	6.9518	1.8027e-12	MED24		ENSG00000175352	11	9002123	9025596	53	7	63523	4.0041	3.1121e-05	NRIP3
ENSG00000156140	4	73146686	73434516	337	16	64770	7.6716	8.4909e-15	ADAMTS3		ENSG00000125347	5	131817301	131826490	36	2	63507	5.6851	6.5386e-09	IRF1		ENSG00000136244	7	22765503	22771621	15	3	63253	3.9082	4.6501e-05	IL6
ENSG00000018189	4	71569921	71673032	39	2	65004	7.65	1.0048e-14	RUFY3		ENSG00000108342	17	38171614	38174066	11	3	65468	5.6679	7.23e-09	CSF3		ENSG00000019186	20	52769988	52790512	84	15	63874	3.8423	6.0938e-05	CYP24A1
ENSG00000145321	4	72607410	72669758	29	5	65085	7.4948	3.3196e-14	GC		ENSG00000166450	15	55903744	56035288	289	20	65228	5.0911	1.7801e-07	PRTG		ENSG00000172893	11	71139239	71163914	30	4	64074	3.824	6.5664e-05	DHCR7
ENSG00000056291	4	72897521	73013784	60	4	65234	7.4901	3.4417e-14	NPFFR2		ENSG00000100804	14	23485752	23504439	13	4	64237	5.0077	2.7537e-07	PSMB5		ENSG00000187164	10	118643742	118886097	174	9	64035	3.7186	0.00010015	KIAA1598
ENSG00000132466	4	73939093	74124515	82	9	65128	7.4094	6.3449e-14	ANKRD17		ENSG00000197536	5	131746328	131811736	175	16	65398	4.925	4.2187e-07	C5orf56		ENSG00000198836	3	193310933	193415612	229	13	63862	3.5772	0.00017366	OPA1
ENSG00000178522	4	71457973	71473005	28	9	64929	7.0503	8.9295e-13	AMBN		ENSG00000204913	17	38097727	38101000	7	3	65483	4.7991	7.9701e-07	LRRC3C		ENSG00000176009	11	8959119	8964580	25	3	64342	3.5457	0.0001958	ASCL3
ENSG00000145309	4	71200683	71202833	6	2	65566	6.9928	1.3469e-12	CABS1		ENSG00000140961	16	83981887	83999937	20	4	64565	4.7247	1.1524e-06	OSGIN1		ENSG00000113492	5	34998206	35048198	146	17	63612	3.5415	0.00019896	AGXT2
ENSG00000163631	4	74262831	74287129	34	4	65549	6.867	3.2772e-12	ALB		ENSG00000049130	12	88886570	88974628	155	6	65253	4.7236	1.1583e-06	KITLG		ENSG00000166452	11	8932686	8941631	34	5	64071	3.4397	0.00029116	AKIP1
ENSG00000081051	4	74296855	74321891	40	5	65139	6.8089	4.9175e-12	AFP		ENSG00000089169	12	113008184	113336686	427	37	64967	4.561	2.5452e-06	RPH3A		ENSG00000080493	4	72053003	72437804	556	32	64044	3.4089	0.00032616	SLC4A4
ENSG00000171209	4	71108305	71117145	66	5	65230	6.4525	5.4997e-11	CSN3		ENSG00000203780	10	127585108	127698161	248	15	65238	4.4865	3.6198e-06	FANK1		ENSG00000176029	11	8941623	8954553	33	5	64199	3.3518	0.0004014	C11orf16
ENSG00000171199	4	71263599	71275911	41	8	65414	6.3896	8.3161e-11	PROL1		ENSG00000120158	9	4792869	4885917	257	21	65063	4.4639	4.0239e-06	RCL1		ENSG00000157895	12	121440225	121454305	56	12	64302	3.3108	0.00046508	C12orf43
ENSG00000173597	4	70586880	70653679	171	17	65268	6.1094	5e-10	SULT1B1		ENSG00000129474	14	23440383	23451851	16	4	64994	4.452	4.2542e-06	AJUBA		ENSG00000166444	11	8714898	8932498	485	26	64001	3.273	0.00053197	ST5
ENSG00000109193	4	70676498	70725870	132	17	65147	6.1094	5e-10	SULT1E1		ENSG00000065833	6	83920108	84140797	422	16	65337	4.4492	4.3098e-06	ME1		ENSG00000175356	11	9041071	9159661	257	32	63688	3.2714	0.000535	SCUBE2
ENSG00000171195	4	71296209	71348714	195	19	65455	6.1094	5e-10	MUC7		ENSG00000100802	14	23456110	23479375	22	4	64737	4.4291	4.7312e-06	C14orf93		ENSG00000164123	4	159814286	159959912	343	16	63879	3.2309	0.00061697	C4orf45
ENSG00000187689	4	71384257	71398459	78	8	65433	6.1094	5e-10	AMTN		ENSG00000030110	6	33540329	33548019	20	5	65388	4.4287	4.7392e-06	BAK1		ENSG00000172890	11	71164155	71235153	138	9	64222	3.1961	0.00069649	NADSYN1
ENSG00000132463	4	71681499	71705662	44	3	65325	6.1094	5e-10	GRSF1		ENSG00000198369	2	65537985	65659771	315	20	65030	4.3812	5.9002e-06	SPRED2		ENSG00000135111	12	115108059	115121969	2	1	63954	3.168	0.00076744	TBX3
ENSG00000169435	4	74437267	74486348	125	9	65481	6.1094	5e-10	RASSF6		ENSG00000148303	9	136215069	136218281	11	2	63922	4.3469	6.9028e-06	RPL7A		ENSG00000141741	17	37884749	37887040	1	1	64040	3.1388	0.00084807	MIEN1
ENSG00000167914	17	38119226	38134019	41	6	64889	5.7396	4.7464e-09	GSDMA		ENSG00000204220	6	33257079	33266178	5	2	65572	4.325	7.6279e-06	PFDN6		ENSG00000086848	11	111652919	111742305	69	6	64072	3.1283	0.00087902	ALG9
ENSG00000173542	4	71768043	71888166	125	8	65441	5.4455	2.5835e-08	MOB1B		ENSG00000168297	3	58318607	58411748	369	16	65377	4.3169	7.9119e-06	PXK		ENSG00000007255	19	45666186	45681495	5	2	62959	3.1168	0.00091423	TRAPPC6A
ENSG00000008838	17	38175350	38217468	76	7	64979	5.2255	8.6826e-08	MED24		ENSG00000196396	20	49126891	49201299	160	19	65240	4.3084	8.2207e-06	PTPN1		ENSG00000160229	19	20959110	20991922	192	8	63568	3.1161	0.00091641	ZNF66
ENSG00000163626	4	73921797	73935472	5	2	65374	5.196	1.0181e-07	COX18		ENSG00000231925	6	33267471	33282164	29	6	65390	4.3039	8.3923e-06	TAPBP		ENSG00000166743	16	20634559	20710212	153	13	64007	3.1146	0.00092088	ACSM1
ENSG00000109208	4	71226478	71232875	39	9	65445	5.111	1.6023e-07	SMR3A		ENSG00000148290	9	136218610	136223552	14	4	64188	4.2731	9.6387e-06	SURF1		ENSG00000121741	13	20532810	20665968	193	10	64110	3.113	0.0009259	ZMYM2
ENSG00000079557	4	74347400	74369691	46	6	65454	5.1001	1.6973e-07	AFM		ENSG00000148297	9	136205160	136214986	19	7	64048	4.2727	9.6571e-06	MED22		ENSG00000188316	10	118609023	118671299	45	5	63678	3.1111	0.00093194	ENO4
ENSG00000156136	4	71858255	71896631	39	3	65439	5.0859	1.8298e-07	DCK		ENSG00000082701	3	119540170	119813264	375	20	65265	4.2425	1.1053e-05	GSK3B		ENSG00000197959	1	171810621	172387606	1186	60	64012	3.1062	0.00094769	DNM3
ENSG00000132464	4	71494461	71552533	30	2	65406	4.9613	3.502e-07	ENAM		ENSG00000089876	10	127524906	127585005	41	5	64633	4.2376	1.1295e-05	DHX32		ENSG00000078747	20	32951041	33099198	135	5	64171	3.0795	0.0010367	ITCH
ENSG00000109205	4	71062213	71070293	23	4	65036	4.8779	5.3611e-07	ODAM		ENSG00000204209	6	33286335	33297046	13	3	65426	4.2182	1.2316e-05	DAXX		ENSG00000175664	13	31506840	31549639	125	16	64102	3.0725	0.0010613	TEX26
ENSG00000108344	17	38137050	38154213	53	6	65226	4.8348	6.663e-07	PSMD3		ENSG00000259132	14	23415479	23451467	34	6	64719	4.208	1.2884e-05	RP11-298I3.5		ENSG00000118514	6	135238528	135271260	43	4	64003	3.0589	0.0011109	ALDH8A1
ENSG00000082701	3	119540170	119813264	375	20	65265	4.7537	9.9861e-07	GSK3B		ENSG00000107949	10	127512115	127542264	24	3	64490	4.2048	1.3065e-05	BCCIP		ENSG00000164111	4	122589110	122618268	110	15	64085	3.0583	0.0011131	ANXA5
ENSG00000108828	17	41166622	41177140	8	2	64594	4.7206	1.1755e-06	VAT1		ENSG00000105677	19	36036497	36038428	4	2	65114	4.1993	1.3387e-05	TMEM147		ENSG00000258529	11	111657010	111750149	75	6	64069	3.0573	0.0011168	ALG9
ENSG00000124875	4	74702214	74714781	19	7	64926	4.6532	1.6343e-06	CXCL6		ENSG00000204256	6	32936437	32949282	83	19	65500	4.1908	1.3898e-05	BRD2		ENSG00000175348	11	8968841	8986558	45	6	64046	3.0495	0.001146	TMEM9B
ENSG00000198563	6	31497996	31510225	69	14	65553	4.6139	1.9762e-06	DDX39B		ENSG00000145321	4	72607410	72669758	129	17	65134	4.1548	1.6282e-05	GC		ENSG00000118094	11	118528026	118550399	34	4	63812	3.0422	0.0011743	TREH
ENSG00000254870	6	31497996	31514385	87	17	65551	4.528	2.9766e-06	ATP6V1G2-DDX39B		ENSG00000070081	11	17229700	17371521	258	15	65086	4.1463	1.6892e-05	NUCB2		ENSG00000125971	20	33104214	33128762	13	2	64357	3.0138	0.00129	DYNLRB1
ENSG00000270386	4	70454912	70518967	204	18	64902	4.508	3.2721e-06	UGT2A1		ENSG00000204257	6	32916390	32936871	95	19	65554	4.1454	1.6961e-05	HLA-DMA		ENSG00000166436	11	8633584	8693413	111	10	64134	2.9984	0.0013571	TRIM66
ENSG00000173610	4	70454135	70518965	205	18	64905	4.4933	3.506e-06	UGT2A1		ENSG00000237441	6	33259431	33267101	2	1	65574	4.1398	1.7378e-05	RGL2		ENSG00000158473	1	158149737	158154686	5	1	62888	2.9914	0.0013886	CD1D
ENSG00000197646	9	5510545	5571282	107	17	64604	4.4922	3.5251e-06	PDCD1LG2		ENSG00000188211	11	17373273	17398888	55	9	65196	4.1287	1.8241e-05	NCR3LG1		ENSG00000112139	6	37600284	37667082	285	34	63761	2.9885	0.0014019	MDGA1
ENSG00000204511	6	31496494	31498009	19	6	65577	4.4691	3.9283e-06	MCCD1		ENSG00000181274	10	99092255	99094458	2	1	65464	4.0931	2.1284e-05	FRAT2		ENSG00000165660	10	126490354	126525239	44	6	63848	2.9869	0.0014093	FAM175B
ENSG00000089169	12	113008184	113336686	427	37	64967	4.3951	5.536e-06	RPH3A		ENSG00000110700	11	17095936	17099334	6	2	64523	4.0857	2.197e-05	RPS13		ENSG00000111186	12	1639057	1756409	103	27	63322	2.9804	0.0014395	WNT5B
ENSG00000012048	17	41196312	41277500	145	5	65483	4.3863	5.7661e-06	BRCA1		ENSG00000148296	9	136197552	136203235	10	3	64287	4.0586	2.4679e-05	SURF6		ENSG00000127249	3	193119866	193310900	407	34	63947	2.9749	0.0014653	ATP13A4
ENSG00000203780	10	127585108	127698161	248	15	65238	4.3786	5.9713e-06	FANK1		ENSG00000183726	1	25664408	25688852	3	2	64641	4.0312	2.7746e-05	TMEM50A		ENSG00000027847	5	177027101	177037348	27	6	63766	2.9652	0.0015126	B4GALT7
ENSG00000111249	12	111471828	111788358	306	21	65106	4.3756	6.0543e-06	CUX2		ENSG00000100461	14	23369854	23388393	46	6	64593	4.0182	2.9324e-05	RBM23		ENSG00000005187	16	20621565	20808903	379	16	64153	2.959	0.0015431	ACSM3
ENSG00000108830	17	41177258	41184057	9	1	65443	4.3728	6.1335e-06	RND2		ENSG00000128604	7	128577666	128590089	31	7	65080	4.0074	3.0694e-05	IRF5		ENSG00000249049	4	92240185	92246457	24	3	64290	2.9517	0.0015802	RP11-763F8.1
ENSG00000271271	4	70454135	70505360	189	17	64953	4.359	6.5339e-06	UGT2A2		ENSG00000100462	14	23389720	23398794	15	3	65023	4.0032	3.1242e-05	PRMT5		ENSG00000169208	14	22037934	22038875	8	5	63875	2.9472	0.0016031	OR10G3
ENSG00000188554	17	41322498	41363708	62	2	65501	4.3122	8.0814e-06	NBR1		ENSG00000154229	17	64298754	64806861	1513	91	65072	3.9962	3.2188e-05	PRKCA		ENSG00000088205	2	118572226	118589955	48	9	64144	2.935	0.0016677	DDX18
ENSG00000163734	4	74902306	74904524	3	1	65450	4.3	8.5401e-06	CXCL3		ENSG00000160323	9	136279478	136324508	86	11	64051	3.9712	3.5755e-05	ADAMTS13		ENSG00000109762	4	186125391	186291339	388	23	63903	2.9324	0.0016818	SNX25
ENSG00000108342	17	38171614	38174066	11	3	65468	4.2967	8.6667e-06	CSF3		ENSG00000126351	17	38214543	38250120	36	7	64704	3.9539	3.8439e-05	THRA		ENSG00000165879	10	99079022	99081672	6	2	63779	2.9208	0.0017459	FRAT1
ENSG00000205595	4	75480629	75490486	2	1	63501	4.2916	8.8689e-06	AREGB		ENSG00000066294	1	160510885	160549306	93	10	65067	3.9371	4.1232e-05	CD84		ENSG00000101464	20	33148346	33264910	136	11	63777	2.9139	0.0017846	PIGU
ENSG00000184988	17	41363854	41372061	10	3	65365	4.2384	1.1257e-05	TMEM106A		ENSG00000227057	6	33246885	33257304	26	7	65463	3.9334	4.1883e-05	WDR46		ENSG00000196072	10	102033713	102046469	18	4	64103	2.912	0.0017954	BLOC1S2
ENSG00000089225	12	114791736	114846247	98	18	64770	4.2314	1.1612e-05	TBX5		ENSG00000185651	22	21903736	21978323	77	2	65426	3.9151	4.5183e-05	UBE2L3		ENSG00000136881	9	104122699	104145801	44	4	64329	2.9033	0.001846	BAAT
ENSG00000171201	4	71235810	71255961	93	10	65432	4.1924	1.3802e-05	SMR3B		ENSG00000011405	11	17099277	17229530	181	14	65215	3.9092	4.6294e-05	PIK3C2A		ENSG00000179846	19	45653008	45663408	3	1	62948	2.8922	0.0019128	NKPD1
ENSG00000198863	17	41132582	41145707	8	2	65476	4.0519	2.5397e-05	RUNDC1		ENSG00000236104	6	33282183	33285719	4	2	65567	3.892	4.9707e-05	ZBTB22		ENSG00000257923	7	101458959	101927249	968	57	63738	2.8917	0.0019156	CUX1
ENSG00000131469	17	41150290	41154976	7	2	64914	4.0494	2.5671e-05	RPL27		ENSG00000168291	3	58413357	58419584	23	5	65350	3.8839	5.1403e-05	PDHB		ENSG00000065600	1	212537273	212588243	105	17	64119	2.8832	0.0019681	TMEM206
ENSG00000266967	17	41102543	41116515	9	2	64351	3.9372	4.1215e-05	AARSD1		ENSG00000014824	4	41992489	42092474	326	8	65356	3.8652	5.5496e-05	SLC30A9		ENSG00000119048	5	133706870	133727683	24	2	63806	2.8801	0.0019878	UBE2B
ENSG00000187533	4	70999333	71042516	109	12	64527	3.9078	4.6572e-05	C4orf40		ENSG00000204923	2	68686551	68694390	8	2	65361	3.8605	5.6572e-05	FBXO48		ENSG00000095485	10	101992055	102027437	94	9	64337	2.8722	0.002038	CWF19L1
ENSG00000214960	7	16130817	16460947	988	44	65018	3.7879	7.597e-05	ISPD		ENSG00000101162	20	57594309	57601709	10	4	64283	3.8586	5.7025e-05	TUBB1		ENSG00000181274	10	99092255	99094458	2	1	64292	2.8709	0.0020464	FRAT2
ENSG00000178921	17	8150936	8173809	55	11	65205	3.7813	7.8013e-05	PFAS		ENSG00000188690	10	127477146	127511817	56	2	65320	3.846	6.0041e-05	UROS		ENSG00000135931	2	232063260	232239548	323	25	63823	2.8693	0.0020572	ARMC9
ENSG00000138760	4	77079890	77135046	170	14	65255	3.7803	7.8308e-05	SCARB2		ENSG00000242574	6	32902406	32908847	42	7	65406	3.8404	6.1417e-05	HLA-DMB		ENSG00000224474	10	99179228	99185831	12	5	64268	2.8617	0.0021067	AL355490.1
ENSG00000177800	1	229385383	229387557	2	1	65256	3.7649	8.3324e-05	TMEM78		ENSG00000163686	3	58223233	58281420	191	17	65262	3.8396	6.1611e-05	ABHD6		ENSG00000120656	1	28915835	28969597	51	7	64037	2.8611	0.002111	TAF12
ENSG00000119669	14	77490888	77495034	4	2	65033	3.7461	8.982e-05	IRF2BPL		ENSG00000165879	10	99079022	99081672	6	2	64939	3.8388	6.1828e-05	FRAT1		ENSG00000137713	11	111597632	111637151	25	8	63857	2.861	0.0021113	PPP2R1B
ENSG00000108825	17	41102543	41132545	22	3	64999	3.7279	9.6549e-05	PTGES3L-AARSD1		ENSG00000122873	10	60028818	60049346	52	4	65472	3.8354	6.2677e-05	CISD1		ENSG00000076984	19	7968728	7979363	5	3	63577	2.861	0.0021116	MAP2K7
ENSG00000163053	2	230899698	230933715	113	15	64225	3.7079	0.00010451	SLC16A14		ENSG00000052749	10	99116115	99161127	162	7	65413	3.8284	6.4495e-05	RRP12		ENSG00000258539	10	126305649	126480296	245	22	63827	2.8609	0.0021122	RP11-12J10.3
ENSG00000065833	6	83920108	84140797	422	16	65337	3.6914	0.00011153	ME1		ENSG00000148248	9	136228325	136242970	30	5	64146	3.7874	7.613e-05	SURF4		ENSG00000230510	19	46984053	47104457	326	44	63670	2.859	0.002125	PPP5D1
ENSG00000196396	20	49126891	49201299	160	19	65240	3.6911	0.00011163	PTPN1		ENSG00000248993	6	32905141	32920899	90	10	65498	3.7763	7.958e-05	XXbac-BPG181M17.5		ENSG00000100711	14	104182067	104200005	32	6	63191	2.8582	0.0021303	ZFYVE21
ENSG00000100564	14	68048672	68067004	57	10	65019	3.6826	0.00011545	PIGH		ENSG00000161179	22	21982378	21984353	2	1	64245	3.7692	8.1877e-05	YDJC		ENSG00000048740	10	11047259	11378674	836	56	63738	2.85	0.0021862	CELF2
ENSG00000160181	21	43766466	43771237	20	6	64699	3.6281	0.00014274	TFF2		ENSG00000167258	17	37617764	37721160	155	7	64772	3.7682	8.2226e-05	CDK12		ENSG00000124440	19	46800303	46846690	142	24	63827	2.846	0.0022133	HIF3A
ENSG00000171234	4	69917081	69978705	322	8	65467	3.6187	0.00014805	UGT2B7		ENSG00000105675	19	36040945	36054560	25	9	64850	3.7609	8.4661e-05	ATP4A		ENSG00000132970	13	27131840	27263085	367	21	64087	2.8435	0.0022309	WASF3
ENSG00000204913	17	38097727	38101000	7	3	65483	3.6158	0.00014972	LRRC3C		ENSG00000108306	17	37415384	37558776	246	9	65318	3.7531	8.732e-05	FBXL20		ENSG00000101460	20	33134658	33148149	19	4	63662	2.8422	0.0022405	MAP1LC3A
ENSG00000115607	2	103035149	103069025	134	13	65359	3.5937	0.00016298	IL18RAP		ENSG00000092036	14	23415437	23426370	9	3	64275	3.7456	8.9982e-05	HAUS4		ENSG00000180098	1	28879597	28905051	32	5	63493	2.8262	0.002355	TRNAU1AP
ENSG00000267060	17	41120105	41132545	11	3	65433	3.5884	0.00016633	PTGES3L		ENSG00000136810	9	113006091	113018920	44	15	64331	3.7361	9.3442e-05	TXN		ENSG00000167775	19	8367011	8373240	33	3	64247	2.8238	0.0023728	CD320
ENSG00000184164	22	50311815	50321188	21	3	63780	3.5628	0.00018348	CRELD2		ENSG00000187486	11	17407406	17410878	10	3	65397	3.7227	9.8562e-05	KCNJ11		ENSG00000078804	20	33292094	33301243	7	2	63348	2.817	0.002424	TP53INP2
ENSG00000181274	10	99092255	99094458	2	1	65464	3.5524	0.00019089	FRAT2		ENSG00000162722	1	248020501	248041507	87	11	65206	3.7086	0.00010422	TRIM58		ENSG00000167157	9	132427920	132484875	159	18	63699	2.815	0.0024392	PRRX2
ENSG00000111252	12	111843752	111889427	33	4	64782	3.5296	0.00020811	SH2B3		ENSG00000021488	19	33321415	33360672	134	15	65305	3.6848	0.00011446	SLC7A9		ENSG00000172150	17	3100813	3101742	4	1	64366	2.8148	0.0024401	OR1A2
ENSG00000100802	14	23456110	23479375	22	4	64737	3.5199	0.00021586	C14orf93		ENSG00000268155	9	5077163	5084580	14	2	65492	3.6754	0.00011876	AL161450.1		ENSG00000269064	1	179443716	179457805	110	8	64329	2.7987	0.0025652	AL160286.1
ENSG00000198453	19	37407231	37489602	350	13	65498	3.5144	0.00022038	ZNF568		ENSG00000125686	17	37560538	37607539	65	5	65401	3.6732	0.00011976	MED1		ENSG00000167774	19	8373167	8386263	27	2	64286	2.7959	0.002588	NDUFA7
ENSG00000137073	9	33921691	34048947	343	18	65347	3.5128	0.00022174	UBAP2		ENSG00000111252	12	111843752	111889427	33	4	64782	3.6724	0.00012016	SH2B3		ENSG00000267855	19	8373490	8386280	26	2	64282	2.7953	0.0025928	NDUFA7
ENSG00000165879	10	99079022	99081672	6	2	64939	3.4921	0.00023962	FRAT1		ENSG00000166263	17	53046088	53241646	422	16	65211	3.6463	0.00013303	STXBP4		ENSG00000146386	6	139349819	139364439	44	8	63624	2.7852	0.0026744	ABRACL
ENSG00000145241	4	68337521	68411324	221	15	65127	3.4905	0.0002411	CENPC		ENSG00000187772	6	105404923	105531207	89	11	65006	3.6444	0.00013403	LIN28B		ENSG00000127481	1	19401000	19536770	239	19	64014	2.7803	0.0027154	UBR4
ENSG00000197050	19	37498759	37621216	253	11	65414	3.4871	0.00024417	ZNF420		ENSG00000151151	10	59951278	60027694	256	7	65490	3.6439	0.00013429	IPMK		ENSG00000157184	1	53662101	53679869	23	5	63863	2.7786	0.00273	CPT2
ENSG00000125347	5	131817301	131826490	36	2	63507	3.4614	0.00026869	IRF1		ENSG00000169607	2	113493930	113522254	42	5	65226	3.6363	0.0001383	CKAP2L		ENSG00000184108	4	189060573	189068897	52	9	63088	2.7728	0.0027786	TRIML1
ENSG00000136504	17	47865917	47906458	23	7	64879	3.4557	0.00027441	KAT7		ENSG00000132837	5	78293438	78531861	543	27	65238	3.6288	0.00014238	DMGDH		ENSG00000197380	19	47150869	47164395	3	1	64282	2.7571	0.0029158	DACT3
ENSG00000204525	6	31236526	31239907	64	12	65430	3.4489	0.00028147	HLA-C		ENSG00000113580	5	142657496	142815077	152	15	65023	3.6281	0.00014278	NR3C1		ENSG00000189319	10	126307861	126432838	177	19	63701	2.7486	0.0029921	FAM53B
ENSG00000068079	17	41158742	41166473	12	2	65232	3.437	0.00029409	IFI35		ENSG00000111328	12	123745528	123756881	27	6	65517	3.6138	0.00015085	CDK2AP1		ENSG00000182473	17	74077087	74117657	22	2	62983	2.7473	0.0030044	EXOC7
ENSG00000112964	5	42423879	42721979	477	29	65267	3.4277	0.00030431	GHR		ENSG00000108828	17	41166622	41177140	8	2	64594	3.6097	0.0001533	VAT1		ENSG00000172057	17	38077294	38083854	10	4	63810	2.7388	0.0030835	ORMDL3
ENSG00000197536	5	131746328	131811736	175	16	65398	3.4079	0.00032736	C5orf56		ENSG00000204842	12	111890018	112037480	90	6	65229	3.5929	0.00016354	ATXN2		ENSG00000106615	7	151163098	151217206	70	6	63744	2.7358	0.0031113	RHEB
ENSG00000100614	14	60712470	60765805	76	6	65323	3.3836	0.00035766	PPM1A		ENSG00000139610	12	51722227	51740463	33	4	65272	3.5882	0.00016646	CELA1		ENSG00000130558	9	137967268	138013025	108	22	63472	2.7275	0.0031904	OLFM1
ENSG00000204842	12	111890018	112037480	90	6	65229	3.3766	0.00036688	ATXN2		ENSG00000144130	2	113479063	113500456	31	3	65205	3.5746	0.00017541	NT5DC4		ENSG00000060718	1	103342023	103574052	909	30	64207	2.7264	0.0032014	COL11A1
ENSG00000204590	6	30509154	30524951	14	4	65438	3.3749	0.00036922	GNL1		ENSG00000138175	10	104433488	104474164	61	10	65227	3.5723	0.00017692	ARL3		ENSG00000131374	3	17198654	18486309	2435	42	63984	2.7053	0.0034125	TBC1D5
ENSG00000150977	12	123899936	123921264	36	7	64817	3.3596	0.00039027	RILPL2		ENSG00000072682	5	131527531	131631008	238	21	65230	3.5616	0.00018432	P4HA2		ENSG00000161405	17	37921198	38020441	202	4	64231	2.7053	0.0034125	IKZF3
ENSG00000138175	10	104433488	104474164	61	10	65227	3.3204	0.00044946	ARL3		ENSG00000106636	7	44240567	44253893	16	5	64422	3.5563	0.00018805	YKT6		ENSG00000128512	7	111366166	111846466	669	75	63707	2.703	0.0034354	DOCK4
ENSG00000170160	17	16592851	16707767	16	2	63505	3.3134	0.00046092	CCDC144A		ENSG00000181656	1	101003693	101007574	7	3	64907	3.5437	0.00019727	GPR88		ENSG00000196247	7	64126511	64171404	102	12	64276	2.6979	0.0034894	ZNF107
ENSG00000266302	17	16593575	16707767	16	2	63505	3.3134	0.00046092	RP11-219A15.1		ENSG00000170801	4	8271492	8308838	35	5	64806	3.5353	0.00020369	HTRA3		ENSG00000110958	12	57057127	57082159	39	7	64090	2.6973	0.003495	PTGES3
ENSG00000128604	7	128577666	128590089	31	7	65080	3.3064	0.0004725	IRF5		ENSG00000204544	6	30951495	30957680	34	8	65474	3.5328	0.0002056	MUC21		ENSG00000100764	14	90722839	90738968	48	2	64198	2.6923	0.0035482	PSMC1
ENSG00000180251	2	103089762	103150431	239	16	65296	3.2873	0.00050575	SLC9A4		ENSG00000214960	7	16130817	16460947	988	44	65018	3.5239	0.00021263	ISPD		ENSG00000169509	1	152486978	152488486	5	2	64376	2.6919	0.0035524	CRCT1
ENSG00000111300	12	112464500	112546826	59	9	65447	3.2818	0.0005158	NAA25		ENSG00000117090	1	160577890	160617085	44	7	65015	3.5213	0.00021475	SLAMF1		ENSG00000267545	19	45683080	45705702	9	2	63132	2.6915	0.003557	AC005779.2
ENSG00000198324	12	111798455	111806925	10	2	65339	3.2761	0.00052625	FAM109A		ENSG00000197375	5	131705444	131731306	84	9	65462	3.5131	0.00022149	SLC22A5		ENSG00000186104	11	14899553	14913798	9	3	64356	2.6902	0.0035705	CYP2R1
ENSG00000129474	14	23440383	23451851	16	4	64994	3.2752	0.00052795	AJUBA		ENSG00000012048	17	41196312	41277500	145	5	65483	3.5104	0.00022374	BRCA1		ENSG00000141738	17	37894180	37903544	7	2	63891	2.6846	0.0036308	GRB7
ENSG00000107341	9	33817565	33920402	239	19	65240	3.262	0.00055321	UBE2R2		ENSG00000169992	17	7308193	7323179	12	5	64574	3.5073	0.00022634	NLGN2		ENSG00000111269	12	12764761	12798042	48	6	63843	2.6797	0.0036841	CREBL2
ENSG00000196967	19	37597636	37663643	142	12	65318	3.2548	0.00056726	ZNF585A		ENSG00000198870	9	136243117	136271220	68	3	63552	3.5039	0.00022922	C9orf96		ENSG00000162881	2	42989642	42991401	7	2	62564	2.6794	0.0036874	OXER1
ENSG00000089876	10	127524906	127585005	41	5	64633	3.2481	0.00058079	DHX32		ENSG00000143033	1	93544792	93604638	79	8	64980	3.4935	0.00023839	MTF2		ENSG00000183709	19	39759154	39760732	2	1	63909	2.6772	0.0037118	IFNL2
ENSG00000267360	19	37583921	37701414	220	17	65237	3.2347	0.00060882	CTC-454I21.3		ENSG00000254870	6	31497996	31514385	87	17	65551	3.4767	0.00025382	ATP6V1G2-DDX39B		ENSG00000106245	7	99006264	99017239	22	5	64252	2.6748	0.0037387	BUD31
ENSG00000146282	6	88224096	88299721	215	13	65384	3.229	0.00062118	RARS2		ENSG00000149548	11	124824017	124911385	248	20	65291	3.4734	0.00025691	CCDC15		ENSG00000154415	7	113516832	113715975	287	10	63980	2.6721	0.0037685	PPP1R3A
ENSG00000176476	16	28565236	28603111	85	10	65383	3.2211	0.00063859	CCDC101		ENSG00000198563	6	31497996	31510225	69	14	65553	3.4728	0.00025752	DDX39B		ENSG00000163655	3	155588325	155661815	192	11	64244	2.6717	0.0037737	GMPS
ENSG00000130204	19	45393826	45406946	41	8	65286	3.2076	0.00066929	TOMM40		ENSG00000238243	1	248031277	248060449	117	17	65234	3.4723	0.00025803	OR2W3		ENSG00000150768	11	111895538	111935114	35	4	64252	2.6694	0.0037989	DLAT
ENSG00000175697	3	119883492	120003941	334	23	65342	3.2035	0.00067885	GPR156		ENSG00000165474	13	20761609	20767037	12	4	64405	3.4691	0.00026115	GJB2		ENSG00000186207	1	152483320	152484653	3	1	63808	2.664	0.0038606	LCE5A
ENSG00000116678	1	65886248	66107242	510	20	65153	3.1963	0.00069599	LEPR		ENSG00000130921	12	123717463	123742506	68	6	65537	3.4645	0.00026564	C12orf65		ENSG00000019144	11	118477155	118528741	63	8	62862	2.6637	0.0038646	PHLDB1
ENSG00000115604	2	102927989	103015218	317	16	65377	3.1928	0.00070455	IL18R1		ENSG00000148300	9	136271186	136283164	43	2	63586	3.4482	0.00028213	REXO4		ENSG00000213341	10	101948055	101989376	82	10	64274	2.6514	0.0040074	CHUK
ENSG00000189157	4	77135193	77204933	318	19	65348	3.1924	0.00070555	FAM47E		ENSG00000131966	14	58666798	58701750	51	7	64201	3.4372	0.00029388	ACTR10		ENSG00000255798	11	102552041	102554644	5	3	63826	2.6476	0.0040528	RP11-817J15.3
ENSG00000171206	10	104404253	104418164	21	7	65323	3.179	0.00073905	TRIM8		ENSG00000105679	19	36024314	36036218	29	9	65223	3.4351	0.00029616	GAPDHS		ENSG00000196357	19	36673188	36737159	145	11	63961	2.6416	0.0041253	ZNF565
ENSG00000103275	16	1355548	1377019	8	1	64364	3.1786	0.0007399	UBE2I		ENSG00000148291	9	136223428	136228045	14	3	64466	3.4328	0.00029871	SURF2		ENSG00000136897	9	104149915	104160896	14	4	63332	2.6412	0.0041306	MRPL50
ENSG00000123975	9	91926113	91931618	15	6	65009	3.175	0.00074926	CKS2		ENSG00000155229	10	99218081	99258551	67	11	65396	3.4228	0.00030985	MMS19		ENSG00000224997	14	104177607	104179149	1	1	62589	2.6344	0.0042149	AL049840.1
ENSG00000259132	14	23415479	23451467	34	6	64719	3.1744	0.00075085	RP11-298I3.5		ENSG00000014123	6	96969471	97003152	37	7	65167	3.421	0.00031197	UFL1		ENSG00000067596	17	41561233	41621831	85	5	63914	2.6253	0.004329	DHX8
ENSG00000010438	9	33750515	33799230	120	17	65144	3.1697	0.00076305	PRSS3		ENSG00000051825	12	123636867	123728561	218	9	65368	3.4201	0.00031294	MPHOSPH9		ENSG00000172264	20	13976015	16033842	4910	249	63847	2.6221	0.0043696	MACROD2
ENSG00000213390	10	98978996	99052413	199	14	65420	3.1576	0.00079531	ARHGAP19		ENSG00000198877	11	55540914	55541858	3	2	65498	3.4158	0.00031795	OR5D13		ENSG00000167635	19	36705504	36729676	66	6	64060	2.6195	0.0044028	ZNF146
ENSG00000107949	10	127512115	127542264	24	3	64490	3.1497	0.00081715	BCCIP		ENSG00000204193	9	113065801	113100127	106	24	64737	3.396	0.00034184	TXNDC8		ENSG00000070413	22	19023795	19109967	250	12	63805	2.618	0.0044217	DGCR2
ENSG00000178999	17	8108056	8113918	12	4	65412	3.147	0.00082465	AURKB		ENSG00000108830	17	41177258	41184057	9	1	65443	3.3894	0.00035023	RND2		ENSG00000154263	17	67143355	67240987	160	8	64145	2.6113	0.0045095	ABCA10
ENSG00000135336	6	88299839	88377169	167	14	65363	3.1426	0.00083728	ORC3		ENSG00000125821	20	18568537	18744561	583	19	65340	3.3852	0.0003556	DTD1		ENSG00000136010	12	105413568	105478355	217	22	63817	2.6111	0.0045131	ALDH1L2
ENSG00000204576	6	30524663	30531500	11	4	65354	3.142	0.00083889	PRR3		ENSG00000125450	17	73201754	73231853	34	3	64824	3.383	0.00035844	NUP85		ENSG00000150764	11	111797868	111893308	65	6	64230	2.6081	0.0045521	DIXDC1
ENSG00000125869	20	9495005	9511171	48	9	65040	3.1354	0.00085796	LAMP5		ENSG00000184545	11	1575274	1593150	12	4	64669	3.3818	0.0003601	DUSP8		ENSG00000136807	9	130547958	130553066	8	2	64324	2.6037	0.0046116	CDK9
ENSG00000126351	17	38214543	38250120	36	7	64704	3.1307	0.00087184	THRA		ENSG00000188554	17	41322498	41363708	62	2	65501	3.3793	0.00036336	NBR1		ENSG00000272647	7	99156291	99205433	66	8	64268	2.5969	0.004703	GS1-259H13.10
ENSG00000092036	14	23415437	23426370	9	3	64275	3.1179	0.00091082	HAUS4		ENSG00000180210	11	46740730	46761056	46	6	65460	3.3786	0.00036426	F2		ENSG00000203791	10	126436718	126480439	63	7	64158	2.5934	0.004751	METTL10
ENSG00000091409	2	173292082	173371181	290	21	65302	3.1095	0.00093713	ITGA6		ENSG00000125447	17	73232694	73258444	36	4	64570	3.3655	0.00038207	GGA3		ENSG00000197343	7	99156029	99174076	23	5	64320	2.5845	0.004876	ZNF655
ENSG00000177791	10	75391412	75401515	7	2	65305	3.0959	0.00098123	MYOZ1		ENSG00000161904	6	33738979	33756913	66	8	65459	3.3643	0.00038365	LEMD2		ENSG00000164136	4	142557752	142655140	150	13	63833	2.5794	0.0049488	IL15
ENSG00000105447	19	48949030	48960279	33	4	65402	3.0948	0.00098471	GRWD1		ENSG00000073605	17	38060848	38076107	47	4	65372	3.3487	0.00040599	GSDMB		ENSG00000189376	8	124232196	124253638	4	1	63646	2.5789	0.0049554	C8orf76
ENSG00000204516	6	31462658	31478901	171	17	65529	3.0694	0.0010724	MICB		ENSG00000089199	20	5892076	5906007	38	6	65359	3.3443	0.00041246	CHGB		ENSG00000137177	6	17759414	17987854	519	20	64123	2.5789	0.0049557	KIF13A
ENSG00000163735	4	74861359	74864496	4	2	65052	3.0691	0.0010736	CXCL5		ENSG00000171643	5	76145826	76217475	97	11	65074	3.344	0.00041285	S100Z		ENSG00000134121	3	238279	451090	646	45	63738	2.5789	0.0049563	CHL1
ENSG00000181264	11	120195838	120204391	11	2	65163	3.063	0.0010956	TMEM136		ENSG00000182944	22	29663998	29696515	18	7	63599	3.3431	0.00041427	EWSR1		ENSG00000020256	20	50668202	50820847	378	36	63509	2.5741	0.0050253	ZFP64
ENSG00000184661	8	25316513	25365436	104	6	65004	3.0627	0.0010968	CDCA2		ENSG00000121104	17	47787694	47866542	42	10	64822	3.3412	0.00041712	FAM117A		ENSG00000158615	1	204372515	204380919	5	2	64110	2.5711	0.0050686	PPP1R15B
ENSG00000173064	12	112597992	112819896	151	14	65340	3.0612	0.0011022	HECTD4		ENSG00000160471	19	55860674	55866182	2	1	64708	3.34	0.00041892	COX6B2		ENSG00000160185	21	43824008	43867791	171	17	64159	2.5707	0.0050752	UBASH3A
ENSG00000167637	19	44331444	44353307	104	9	65367	3.0562	0.0011208	ZNF283		ENSG00000178921	17	8150936	8173809	55	11	65205	3.3383	0.00042153	PFAS		ENSG00000168394	6	32812986	32821755	83	9	64400	2.5704	0.0050795	TAP1
ENSG00000180210	11	46740730	46761056	46	6	65460	3.0514	0.0011387	F2		ENSG00000172057	17	38077294	38083854	10	4	64973	3.3328	0.00042984	ORMDL3		ENSG00000151468	10	12938627	13141652	717	69	63579	2.5697	0.0050896	CCDC3
ENSG00000118804	4	77172886	77232752	218	17	65272	3.0503	0.0011432	FAM47E-STBD1		ENSG00000125445	17	73257755	73262454	8	1	64436	3.3029	0.00047843	MRPS7		ENSG00000148943	11	27516123	27528320	13	3	64016	2.5693	0.0050957	LIN7C
ENSG00000051825	12	123636867	123728561	218	9	65368	3.0317	0.001216	MPHOSPH9		ENSG00000100311	22	39619364	39640756	40	3	65150	3.294	0.00049381	PDGFB		ENSG00000149452	11	62756626	62783311	31	12	63764	2.5681	0.0051126	SLC22A8
ENSG00000272414	4	77172874	77232282	216	17	65269	3.0303	0.0012215	FAM47E-STBD1		ENSG00000145431	4	157681606	157892546	244	20	65054	3.289	0.00050277	PDGFC		ENSG00000141905	19	3359561	3469215	43	6	63485	2.565	0.0051591	NFIC
ENSG00000130517	19	18451397	18480760	57	10	64765	3.0286	0.0012285	PGPEP1		ENSG00000182308	4	41983713	41988476	10	3	65245	3.2826	0.00051427	DCAF4L1		ENSG00000196652	7	99102274	99132323	38	7	64361	2.564	0.0051734	ZKSCAN5
ENSG00000205213	11	27387508	27494322	186	25	65302	3.0232	0.0012507	LGR4		ENSG00000213390	10	98978996	99052413	199	14	65420	3.2814	0.00051649	ARHGAP19		ENSG00000213413	7	99815864	99819113	10	3	63975	2.5613	0.0052145	PVRIG
ENSG00000166348	10	75257296	75385711	152	4	65472	3.0201	0.0012633	USP54		ENSG00000213588	6	33422356	33425325	4	2	65452	3.2792	0.00052046	ZBTB9		ENSG00000168769	4	106067032	106200973	260	24	64231	2.5612	0.005215	TET2
ENSG00000134569	11	46878419	46940193	88	9	65369	3.0195	0.0012658	LRP4		ENSG00000137942	1	93913688	94020218	67	13	64611	3.2788	0.00052127	FNBP1L		ENSG00000110042	11	58938903	58976060	50	7	64129	2.5547	0.0053146	DTX4
ENSG00000049130	12	88886570	88974628	155	6	65253	3.0141	0.0012889	KITLG		ENSG00000091831	6	151977826	152450754	1254	75	65052	3.2768	0.00052495	ESR1		ENSG00000134108	3	5163905	5222596	89	5	63146	2.5477	0.0054223	ARL8B
ENSG00000197142	10	114133776	114188138	80	8	65155	3.0105	0.0013042	ACSL5		ENSG00000204590	6	30509154	30524951	14	4	65438	3.2767	0.00052513	GNL1		ENSG00000204978	19	41949063	41950670	4	2	62998	2.5466	0.0054392	C19orf69
ENSG00000110455	11	44087475	44105772	57	11	64906	3.0093	0.0013092	ACCS		ENSG00000106991	9	130577291	130617035	44	11	64461	3.2729	0.00053234	ENG		ENSG00000198056	12	57125380	57146157	21	3	64063	2.5426	0.0055019	PRIM1
ENSG00000166450	15	55903744	56035288	289	20	65228	3.0051	0.0013277	PRTG		ENSG00000108064	10	60144782	60158981	18	4	65110	3.2699	0.00053784	TFAM		ENSG00000141580	17	80572438	80606429	11	4	62809	2.5418	0.0055141	WDR45B
ENSG00000180116	12	40019969	40302102	546	23	64952	3.0003	0.0013487	C12orf40		ENSG00000122548	7	26572740	26578407	27	6	65495	3.2591	0.00055886	KIAA0087		ENSG00000197245	1	26485511	26489119	7	3	63106	2.5417	0.0055155	FAM110D
ENSG00000138771	4	77356253	77704406	886	51	65090	2.9922	0.0013849	SHROOM3		ENSG00000198324	12	111798455	111806925	10	2	65339	3.2397	0.00059817	FAM109A		ENSG00000205126	11	44069531	44081527	21	8	63272	2.5391	0.0055568	ACCSL
ENSG00000181786	19	8807751	8809172	2	1	65567	2.9917	0.0013873	ACTL9		ENSG00000233493	19	55890613	55895966	7	2	63912	3.2366	0.00060473	TMEM238		ENSG00000066923	7	99775186	99819111	97	7	64131	2.5383	0.0055702	STAG3
ENSG00000197272	16	28510683	28523372	20	4	65249	2.99	0.001395	IL27		ENSG00000117500	1	93615299	93646285	49	7	65071	3.2364	0.00060514	TMED5		ENSG00000243444	9	112403068	112713755	1086	67	63770	2.5333	0.0056492	PALM2
ENSG00000257767	12	112191694	112229222	21	2	65356	2.9885	0.0014016	RP11-162P23.2		ENSG00000103995	15	49005125	49103343	116	11	65013	3.2292	0.00062078	CEP152		ENSG00000185052	20	19193290	19703581	1376	90	64008	2.5329	0.0056567	SLC24A3
ENSG00000115464	2	61414598	61697904	531	20	65122	2.9839	0.001423	USP34		ENSG00000147454	8	23386318	23432976	241	22	65236	3.2234	0.00063338	SLC25A37		ENSG00000078142	18	39535171	39667794	112	9	63616	2.5323	0.0056655	PIK3C3
ENSG00000163739	4	74735110	74736959	5	2	63977	2.9827	0.0014284	CXCL1		ENSG00000138798	4	110834040	110933422	184	12	65259	3.221	0.00063879	EGF		ENSG00000131400	19	50861734	50869087	9	2	64062	2.5302	0.0056992	NAPSA
ENSG00000204920	19	44472014	44502477	104	9	65268	2.9798	0.0014421	ZNF155		ENSG00000204511	6	31496494	31498009	19	6	65577	3.2166	0.00064863	MCCD1		ENSG00000177576	18	47008028	47013622	12	4	64099	2.5291	0.0057178	C18orf32
ENSG00000130921	12	123717463	123742506	68	6	65537	2.9759	0.0014607	C12orf65		ENSG00000116991	1	232533711	232697304	372	21	65042	3.2041	0.00067736	SIPA1L2		ENSG00000163872	3	183415606	183530413	176	12	63898	2.5283	0.005731	YEATS2
ENSG00000100319	22	30126945	30163000	103	9	65065	2.9745	0.0014676	ZMAT5		ENSG00000064419	7	128594948	128695198	190	18	65247	3.1961	0.00069644	TNPO3		ENSG00000180596	6	26115101	26124154	29	6	64326	2.526	0.0057685	HIST1H2BC
ENSG00000106636	7	44240567	44253893	16	5	64422	2.9689	0.0014944	YKT6		ENSG00000138606	15	45459412	45493373	46	6	65237	3.1916	0.00070754	SHF		ENSG00000102802	13	31480328	31499709	44	11	63640	2.5256	0.0057745	MEDAG
ENSG00000269121	16	12062000	12062333	1	1	65305	2.9682	0.0014979	AC007216.2		ENSG00000257767	12	112191694	112229222	21	2	65356	3.188	0.00071619	RP11-162P23.2		ENSG00000077616	11	89864683	89926062	240	13	64200	2.5254	0.0057789	NAALAD2
ENSG00000168297	3	58318607	58411748	369	16	65377	2.9678	0.0014996	PXK		ENSG00000185215	14	103589779	103603776	21	5	64336	3.1855	0.00072248	TNFAIP2		ENSG00000186994	19	8387468	8408146	40	5	63862	2.5199	0.00587	KANK3
ENSG00000165120	7	129847700	129856683	16	4	65047	2.9488	0.0015951	SSMEM1		ENSG00000213988	19	20188803	20237885	72	10	65285	3.181	0.00073377	ZNF90		ENSG00000182606	3	42055294	42267381	499	34	63961	2.5095	0.0060458	TRAK1
ENSG00000148297	9	136205160	136214986	19	7	64048	2.9412	0.0016346	MED22		ENSG00000182264	19	49244109	49250166	24	2	65285	3.1716	0.00075805	IZUMO1		ENSG00000233927	19	8386042	8388224	5	2	64004	2.5042	0.0061363	RPS28
ENSG00000023171	11	123396344	123498482	233	37	64764	2.9411	0.0016351	GRAMD1B		ENSG00000103275	16	1355548	1377019	8	1	64364	3.1699	0.00076249	UBE2I		ENSG00000172554	2	946554	1371385	1712	63	63925	2.5038	0.0061426	SNTG2
ENSG00000138767	4	78634541	78740769	143	11	65075	2.9377	0.0016532	CNOT6L		ENSG00000130309	19	17666403	17693971	38	8	64636	3.1612	0.0007855	COLGALT1		ENSG00000145916	5	177557997	177577566	38	4	63479	2.5005	0.0062013	RMND5B
ENSG00000054690	14	68000018	68056329	134	27	64614	2.9322	0.0016826	PLEKHH1		ENSG00000184988	17	41363854	41372061	10	3	65365	3.1518	0.00081128	TMEM106A		ENSG00000109618	4	25121627	25162204	66	11	63739	2.4984	0.0062378	SEPSECS
ENSG00000176485	11	63340667	63384355	26	5	64797	2.9315	0.0016868	PLA2G16		ENSG00000111110	12	63037762	63328817	608	78	64641	3.1503	0.00081542	PPM1H		ENSG00000137801	15	39873280	39891667	28	4	64275	2.49	0.0063879	THBS1
ENSG00000176222	19	44376515	44405537	47	4	65202	2.9198	0.0017515	ZNF404		ENSG00000237649	6	33359313	33377701	37	9	65397	3.1486	0.00082038	KIFC1		ENSG00000128833	15	52484519	52587995	217	31	64024	2.4862	0.006455	MYO5C
ENSG00000169288	4	78783674	78873944	179	12	65357	2.9176	0.0017635	MRPL1		ENSG00000121053	17	56270098	56282535	17	5	64778	3.1382	0.00084995	EPX		ENSG00000110660	11	107661717	107799019	455	26	64085	2.4853	0.0064727	SLC35F2
ENSG00000124459	19	44416781	44439430	67	7	65130	2.9159	0.0017736	ZNF45		ENSG00000172208	11	48266608	48267622	1	1	65527	3.128	0.00088012	OR4X2		ENSG00000137872	15	47476298	48066420	1317	47	64074	2.482	0.0065319	SEMA6D
ENSG00000075035	12	108523248	108644314	265	20	65036	2.9151	0.0017776	WSCD2		ENSG00000090061	14	99947506	100001381	58	6	65309	3.1225	0.00089647	CCNK		ENSG00000016082	5	50678921	50690564	17	5	64193	2.4813	0.0065445	ISL1
ENSG00000108306	17	37415384	37558776	246	9	65318	2.913	0.0017897	FBXL20		ENSG00000111249	12	111471828	111788358	306	21	65106	3.1161	0.0009162	CUX2		ENSG00000150776	11	111944810	111955874	2	1	62507	2.4786	0.0065956	C11orf57
ENSG00000204574	6	30539153	30564956	48	7	65559	2.9095	0.0018101	ABCF1		ENSG00000235863	6	33244917	33252609	16	5	65435	3.1151	0.0009193	B3GALT4		ENSG00000124074	16	67696848	67701168	1	1	62466	2.474	0.0066799	ENKD1
ENSG00000111110	12	63037762	63328817	608	78	64641	2.9092	0.001812	PPM1H		ENSG00000090975	12	123468027	123634562	134	13	65312	3.1117	0.00093016	PITPNM2		ENSG00000172613	11	67159176	67165881	9	3	63578	2.4702	0.0067515	RAD9A
ENSG00000130203	19	45409011	45412650	5	2	65158	2.9046	0.0018388	APOE		ENSG00000125691	17	37004118	37010096	9	4	65388	3.1088	0.00093935	RPL23		ENSG00000124356	2	74056086	74100786	91	11	64005	2.4668	0.006816	STAMBP
ENSG00000204256	6	32936437	32949282	83	19	65500	2.8947	0.0018973	BRD2		ENSG00000072401	10	60094735	60130513	59	9	65161	3.1035	0.00095629	UBE2D1		ENSG00000213390	10	98978996	99052413	199	14	64246	2.4667	0.0068178	ARHGAP19
ENSG00000089199	20	5892076	5906007	38	6	65359	2.8909	0.001921	CHGB		ENSG00000168477	6	32008931	32083111	159	30	65470	3.1019	0.0009613	TNXB		ENSG00000213398	16	67973653	67978034	3	2	64220	2.4665	0.0068224	LCAT
ENSG00000166263	17	53046088	53241646	422	16	65211	2.8862	0.0019498	STXBP4		ENSG00000163053	2	230899698	230933715	113	15	64225	3.0999	0.00096786	SLC16A14		ENSG00000198646	20	33284722	33413452	170	12	63826	2.4654	0.0068434	NCOA6
ENSG00000163568	1	159032274	159116886	132	17	65153	2.8855	0.0019542	AIM2		ENSG00000179344	6	32627244	32636160	41	8	64508	3.0962	0.00098011	HLA-DQB1		ENSG00000127804	17	2308856	2415185	109	19	63597	2.4594	0.0069575	METTL16
ENSG00000258986	14	104941015	105071984	181	18	64827	2.8821	0.0019752	TMEM179		ENSG00000260300	16	83941738	83985058	121	12	64758	3.0957	0.00098186	RP11-505K9.4		ENSG00000109771	4	186285032	186317053	79	13	63811	2.4581	0.0069829	LRP2BP
ENSG00000125686	17	37560538	37607539	65	5	65401	2.8767	0.002009	MED1		ENSG00000099330	19	17337013	17340028	16	3	64562	3.0952	0.00098333	OCEL1		ENSG00000188690	10	127477146	127511817	56	2	64146	2.4581	0.0069839	UROS
ENSG00000106991	9	130577291	130617035	44	11	64461	2.8761	0.0020133	ENG		ENSG00000180318	12	85673885	85695562	35	6	64918	3.0945	0.00098562	ALX1		ENSG00000011465	12	91539025	91576900	29	3	63955	2.4564	0.007016	DCN
ENSG00000167258	17	37617764	37721160	155	7	64772	2.8654	0.0020826	CDK12		ENSG00000163788	3	43328004	43466256	133	17	65164	3.0898	0.0010014	SNRK		ENSG00000168502	18	8705659	8832776	285	33	63752	2.4534	0.0070766	SOGA2
ENSG00000121417	19	58141761	58154147	72	4	65419	2.8649	0.002086	ZNF211		ENSG00000136504	17	47865917	47906458	23	7	64879	3.0883	0.0010065	KAT7		ENSG00000172987	10	100218875	100995619	1517	37	64059	2.453	0.0070834	HPSE2
ENSG00000204592	6	30457244	30461982	8	4	64925	2.8527	0.0021672	HLA-E		ENSG00000134013	8	23154702	23282841	576	35	65155	3.0846	0.001019	LOXL2		ENSG00000169427	8	140613081	140715299	163	21	63512	2.4509	0.0071259	KCNK9
ENSG00000173209	2	61404553	61418338	23	6	65075	2.8488	0.0021945	AHSA2		ENSG00000213722	6	31694815	31698394	8	3	65377	3.0779	0.0010423	DDAH2		ENSG00000089876	10	127524906	127585005	41	5	63461	2.4508	0.0071267	DHX32
ENSG00000120158	9	4792869	4885917	257	21	65063	2.8484	0.0021971	RCL1		ENSG00000136463	17	61678231	61685725	2	1	63886	3.0696	0.0010719	TACO1		ENSG00000175213	11	46722368	46727462	5	2	64134	2.4468	0.007207	ZNF408
ENSG00000197165	16	28603264	28608430	21	5	65291	2.8482	0.0021985	SULT1A2		ENSG00000132313	2	86426478	86440917	31	4	65326	3.0647	0.0010895	MRPL35		ENSG00000153250	2	161128662	161350305	460	30	64172	2.4445	0.0072519	RBMS1
ENSG00000121104	17	47787694	47866542	42	10	64822	2.8426	0.0022375	FAM117A		ENSG00000060709	12	130880682	131200826	919	101	64813	3.0632	0.0010948	RIMBP2		ENSG00000149311	11	108093211	108239829	158	8	64142	2.4417	0.0073097	ATM
ENSG00000089234	12	112079950	112123790	28	4	65203	2.8388	0.0022643	BRAP		ENSG00000126803	14	65002623	65009955	22	5	65461	3.0623	0.0010984	HSPA2		ENSG00000146166	6	63985856	64029882	26	6	63957	2.4392	0.0073591	LGSN
ENSG00000233927	19	8386042	8388224	5	2	65174	2.8381	0.0022695	RPS28		ENSG00000078142	18	39535171	39667794	112	9	64780	3.0605	0.0011048	PIK3C3		ENSG00000149308	11	108027942	108093369	77	8	64023	2.4381	0.0073815	NPAT
ENSG00000145242	4	66185281	66536213	1172	63	64921	2.8362	0.0022824	EPHA5		ENSG00000151338	14	37667118	38021566	547	13	65304	3.0562	0.0011209	MIPOL1		ENSG00000163762	3	149036285	149052201	21	7	63188	2.4369	0.0074069	TM4SF18
ENSG00000248993	6	32905141	32920899	90	10	65498	2.8351	0.0022907	XXbac-BPG181M17.5		ENSG00000165923	11	47681143	47736941	93	12	65356	3.0547	0.0011263	AGBL2		ENSG00000107949	10	127512115	127542264	24	3	63320	2.4362	0.0074205	BCCIP
ENSG00000204257	6	32916390	32936871	95	19	65554	2.8319	0.0023135	HLA-DMA		ENSG00000117707	1	214156524	214214595	106	15	64954	3.0498	0.001145	PROX1		ENSG00000184517	16	75182390	75206134	88	7	64021	2.4359	0.0074273	ZFP1
ENSG00000101162	20	57594309	57601709	10	4	64283	2.8281	0.0023413	TUBB1		ENSG00000136378	15	79051545	79103773	109	9	64448	3.0493	0.0011469	ADAMTS7		ENSG00000156795	8	124428965	124479470	252	7	64196	2.4353	0.0074389	WDYHV1
ENSG00000122873	10	60028818	60049346	52	4	65472	2.8268	0.0023506	CISD1		ENSG00000109920	11	47738072	47788995	80	10	65297	3.043	0.0011714	FNBP4		ENSG00000170276	11	111782966	111789574	5	1	63978	2.4319	0.0075106	HSPB2
ENSG00000215421	18	72265106	72777627	657	26	65048	2.8251	0.0023632	ZNF407		ENSG00000096968	9	4985033	5128183	290	9	65014	3.0325	0.0012128	JAK2		ENSG00000187239	9	132649466	132805473	458	27	64112	2.4311	0.007527	FNBP1
ENSG00000242574	6	32902406	32908847	42	7	65406	2.8231	0.0023783	HLA-DMB		ENSG00000096395	6	33762450	33771788	33	6	65347	3.0317	0.0012158	MLN		ENSG00000166323	11	108179246	108338258	215	11	64194	2.4289	0.0075728	C11orf65
ENSG00000185361	19	4639530	4655580	11	1	64910	2.821	0.0023935	TNFAIP8L1		ENSG00000122483	1	93645476	93744287	187	12	65445	3.0285	0.001229	CCDC18		ENSG00000005448	2	74648805	74652882	2	1	62894	2.4276	0.0075994	WDR54
ENSG00000178951	19	4044362	4066943	7	2	64753	2.8182	0.0024149	ZBTB7A		ENSG00000175216	11	46764598	46867847	119	12	65396	3.0243	0.001246	CKAP5		ENSG00000138378	2	191894302	192016322	185	21	63843	2.4245	0.007665	STAT4
ENSG00000257446	19	12154620	12167127	16	2	65542	2.8173	0.0024215	ZNF878		ENSG00000231852	6	32006042	32009447	11	5	64919	3.023	0.0012515	CYP21A2		ENSG00000183431	1	38422647	38456593	35	8	63849	2.4205	0.0077485	SF3A3
ENSG00000165204	9	125562370	125563395	3	2	65515	2.8164	0.002428	OR1K1		ENSG00000054965	11	73111532	73309234	190	10	64762	3.02	0.0012639	FAM168A		ENSG00000110651	11	2397407	2418649	3	1	64175	2.42	0.0077608	CD81
ENSG00000089009	12	112842994	112856642	10	4	64834	2.8164	0.0024281	RPL6		ENSG00000096433	6	33588142	33664351	310	30	64924	3.0185	0.0012701	ITPR3		ENSG00000118997	2	196602427	196933536	555	19	64284	2.4177	0.0078093	DNAH7
ENSG00000090975	12	123468027	123634562	134	13	65312	2.8122	0.00246	PITPNM2		ENSG00000167674	19	4472284	4502223	32	2	64916	3.0165	0.0012788	HDGFRP2		ENSG00000025423	12	57145945	57181574	32	7	63892	2.4116	0.0079419	HSD17B6
ENSG00000187672	3	55542336	56502391	2489	89	65243	2.8089	0.0024853	ERC2		ENSG00000100614	14	60712470	60765805	76	6	65323	3.0109	0.0013024	PPM1A		ENSG00000066027	1	212458879	212535200	148	18	64144	2.409	0.0079973	PPP2R5A
ENSG00000212643	5	112227313	112228791	5	1	65583	2.8074	0.0024974	ZRSR1		ENSG00000141096	16	68009566	68014732	4	2	64666	3.0107	0.0013034	DPEP3		ENSG00000170006	4	153539784	153601317	135	21	63755	2.4058	0.0080684	TMEM154
ENSG00000175216	11	46764598	46867847	119	12	65396	2.8069	0.0025008	CKAP5		ENSG00000204574	6	30539153	30564956	48	7	65559	3.0103	0.0013049	ABCF1		ENSG00000168159	1	228674762	228683467	21	6	63172	2.404	0.0081087	RNF187
ENSG00000164849	7	1084212	1098897	65	6	64146	2.8046	0.0025186	GPR146		ENSG00000163947	3	56761446	57113357	849	75	64846	3.0065	0.0013212	ARHGEF3		ENSG00000138777	4	106290234	106395238	386	19	64111	2.4033	0.0081237	PPA2
ENSG00000107882	10	104263744	104393292	268	12	65207	2.8046	0.0025192	SUFU		ENSG00000065809	10	14560556	14816896	804	74	64904	2.9997	0.0013514	FAM107B		ENSG00000119772	2	25455845	25565459	160	30	63687	2.4022	0.0081481	DNMT3A
ENSG00000182013	19	46969748	46974820	28	4	65125	2.7984	0.0025676	PNMAL1		ENSG00000186094	1	48998527	50489585	1725	51	65271	2.9869	0.001409	AGBL4		ENSG00000141096	16	68009566	68014732	4	2	63519	2.4016	0.0081624	DPEP3
ENSG00000178172	5	147582357	147594700	8	2	65475	2.7977	0.0025735	SPINK6		ENSG00000121073	17	47778305	47786376	3	2	64420	2.9851	0.0014173	SLC35B1		ENSG00000188004	1	159804264	159825137	26	5	63481	2.3997	0.0082042	C1orf204
ENSG00000153187	1	245014468	245027844	1	1	65583	2.7965	0.0025831	HNRNPU		ENSG00000176540	11	48387037	48388017	2	1	64739	2.9842	0.0014218	OR4C5		ENSG00000060709	12	130880682	131200826	919	101	63651	2.3992	0.0082157	RIMBP2
ENSG00000140525	15	89787180	89860492	101	5	65099	2.7929	0.0026116	FANCI		ENSG00000138031	2	25042038	25142708	329	18	65268	2.974	0.0014699	ADCY3		ENSG00000135114	12	121458095	121477045	48	13	63770	2.3981	0.0082391	OASL
ENSG00000188848	4	42112955	42154895	73	7	64557	2.7905	0.0026315	BEND4		ENSG00000112214	6	97010424	97064512	126	9	65352	2.9725	0.0014767	FHL5		ENSG00000134152	15	34432875	34502297	134	10	63180	2.3972	0.0082601	KATNBL1
ENSG00000052749	10	99116115	99161127	162	7	65413	2.7905	0.0026317	RRP12		ENSG00000180251	2	103089762	103150431	239	16	65296	2.9722	0.0014786	SLC9A4		ENSG00000160460	19	40972148	41082370	131	20	63617	2.396	0.0082882	SPTBN4
ENSG00000233493	19	55890613	55895966	7	2	63912	2.7874	0.0026563	TMEM238		ENSG00000086205	11	49168187	49230222	177	14	65391	2.9682	0.0014976	FOLH1		ENSG00000178243	9	138235095	138238408	4	1	62447	2.3903	0.0084174	C9orf62
ENSG00000075043	20	62037542	62103993	1	1	63759	2.7831	0.0026918	KCNQ2		ENSG00000261272	6	30978251	31003179	343	27	65465	2.9574	0.0015514	MUC22		ENSG00000151131	12	105380088	105443515	194	15	64251	2.3901	0.0084223	C12orf45
ENSG00000006059	17	39502344	39507064	8	3	65264	2.7826	0.0026965	KRT33A		ENSG00000131469	17	41150290	41154976	7	2	64914	2.952	0.0015786	RPL27		ENSG00000128463	15	34517200	34522357	18	4	63899	2.388	0.0084711	EMC4
ENSG00000154258	17	66970629	67057205	111	12	65014	2.778	0.002735	ABCA9		ENSG00000075035	12	108523248	108644314	265	20	65036	2.9511	0.0015832	WSCD2		ENSG00000213420	7	99767229	99774995	7	3	63835	2.3877	0.0084781	GPC2
ENSG00000163749	4	77234154	77343021	181	17	65181	2.7711	0.0027932	CCDC158		ENSG00000079335	1	100810584	100985833	200	14	65066	2.9426	0.0016274	CDC14A		ENSG00000124787	6	4994966	5004297	45	8	64026	2.3868	0.008498	RPP40
ENSG00000121210	4	154387498	154557863	305	30	64906	2.7702	0.0028009	KIAA0922		ENSG00000204576	6	30524663	30531500	11	4	65354	2.9426	0.0016275	PRR3		ENSG00000149091	11	46354455	46402104	45	9	64079	2.3855	0.0085276	DGKZ
ENSG00000226979	6	31539831	31542101	11	4	65513	2.7619	0.0028735	LTA		ENSG00000231500	6	33239787	33244287	17	4	65478	2.9406	0.001638	RPS18		ENSG00000130429	7	98971872	98992424	34	4	64338	2.3826	0.0085947	ARPC1B
ENSG00000135148	12	112563305	112591407	17	4	65502	2.7584	0.0029039	TRAFD1		ENSG00000204538	6	31105313	31107127	19	9	65361	2.9381	0.001651	PSORS1C2		ENSG00000147573	8	67039131	67087720	83	6	64161	2.3815	0.0086218	TRIM55
ENSG00000100462	14	23389720	23398794	15	3	65023	2.7508	0.0029723	PRMT5		ENSG00000273154	20	62340216	62370456	63	4	64654	2.935	0.0016678	RP4-583P15.15		ENSG00000196531	12	57106212	57125412	26	5	64232	2.3813	0.0086254	NACA
ENSG00000148290	9	136218610	136223552	14	4	64188	2.7461	0.0030155	SURF1		ENSG00000173727	11	65222728	65234028	21	2	64693	2.9348	0.0016688	AP000769.1		ENSG00000160844	7	99798283	99869855	120	14	63948	2.3781	0.0087015	GATS
ENSG00000100926	14	24658349	24682679	54	10	64658	2.7459	0.0030172	TM9SF1		ENSG00000178999	17	8108056	8113918	12	4	65412	2.9301	0.0016941	AURKB		ENSG00000167799	11	67395409	67397401	4	2	63892	2.3709	0.0088723	NUDT8
ENSG00000254692	14	24658363	24682679	54	10	64658	2.7459	0.0030172	TM9SF1		ENSG00000106992	9	130628759	130640022	16	4	64746	2.9262	0.0017156	AK1		ENSG00000227507	6	31548302	31550299	1	1	64405	2.3701	0.0088912	LTB
ENSG00000174125	4	38792298	38858438	173	14	64821	2.7452	0.0030237	TLR1		ENSG00000198598	12	132312938	132336328	7	3	64556	2.9238	0.001729	MMP17		ENSG00000240065	6	32811913	32827362	121	15	64390	2.3676	0.0089516	PSMB9
ENSG00000110066	11	67922330	67981295	80	8	65311	2.7424	0.00305	SUV420H1		ENSG00000197114	20	62338817	62367494	59	4	64774	2.9231	0.001733	ZGPAT		ENSG00000234444	7	63767837	63815238	197	20	64248	2.3672	0.0089627	ZNF736
ENSG00000116991	1	232533711	232697304	372	21	65042	2.7392	0.0030791	SIPA1L2		ENSG00000100280	22	29723669	29819168	145	17	64614	2.9204	0.0017481	AP1B1		ENSG00000164483	6	130465460	130686570	864	24	63878	2.3669	0.0089677	SAMD3
ENSG00000134152	15	34432875	34502297	134	10	64324	2.7359	0.00311	KATNBL1		ENSG00000161896	6	33689444	33714762	103	16	65047	2.9171	0.0017663	IP6K3		ENSG00000176697	11	27676440	27743605	91	12	63961	2.3636	0.0090499	BDNF
ENSG00000255346	15	69222864	69355083	155	13	65374	2.7317	0.0031504	NOX5		ENSG00000226524	6	88032323	88109459	220	15	65347	2.9167	0.0017688	RP1-102H19.8		ENSG00000125703	1	63249806	63331184	141	8	64084	2.3635	0.0090516	ATG4C
ENSG00000170801	4	8271492	8308838	35	5	64806	2.7296	0.0031706	HTRA3		ENSG00000134569	11	46878419	46940193	88	9	65369	2.9115	0.0017986	LRP4		ENSG00000138623	15	74701630	74726808	56	10	64094	2.3623	0.0090807	SEMA7A
ENSG00000115602	2	102927962	102968497	145	13	65373	2.7288	0.0031783	IL1RL1		ENSG00000109534	4	110736666	110745893	19	4	64921	2.9108	0.0018027	GAR1		ENSG00000117625	1	211431719	211489727	160	20	64253	2.3622	0.0090836	RCOR3
ENSG00000257355	19	12128703	12163782	43	3	65405	2.7277	0.0031888	CTD-2006C1.10		ENSG00000175018	10	127265091	127371713	122	11	65107	2.9081	0.0018183	TEX36		ENSG00000175224	11	46638826	46696368	45	6	64216	2.3621	0.009087	ATG13
ENSG00000129625	5	112212084	112258236	145	12	65350	2.7276	0.0031899	REEP5		ENSG00000138792	4	111286889	111486441	416	33	65122	2.9064	0.0018283	ENPEP		ENSG00000151376	11	86152150	86383678	872	48	64178	2.3611	0.0091102	ME3
ENSG00000066294	1	160510885	160549306	93	10	65067	2.7271	0.0031947	CD84		ENSG00000243509	20	62328021	62330037	7	1	62993	2.8983	0.0018758	TNFRSF6B		ENSG00000165996	10	17631958	17659376	94	15	63732	2.3589	0.0091642	PTPLA
ENSG00000138641	4	89442199	89629693	322	19	65122	2.7228	0.003237	HERC3		ENSG00000086544	19	41223008	41246765	57	9	65034	2.893	0.0019077	ITPKC		ENSG00000183303	11	7817452	7818520	8	1	63166	2.3587	0.0091703	OR5P2
ENSG00000165660	10	126490354	126525239	44	6	65015	2.7218	0.0032463	FAM175B		ENSG00000171234	4	69917081	69978705	322	8	65467	2.8929	0.0019084	UGT2B7		ENSG00000016602	1	87012761	87046437	74	12	63775	2.3569	0.0092131	CLCA4
ENSG00000153037	5	112196919	112205485	36	8	65209	2.7215	0.0032489	SRP19		ENSG00000139826	13	108870727	108886603	32	4	63919	2.8919	0.0019144	ABHD13		ENSG00000214414	11	89443467	89451040	14	2	64154	2.3568	0.0092168	TRIM77
ENSG00000168291	3	58413357	58419584	23	5	65350	2.7173	0.0032907	PDHB		ENSG00000130517	19	18451397	18480760	57	10	64765	2.8906	0.0019222	PGPEP1		ENSG00000100883	14	35451163	35498773	178	16	64264	2.3498	0.0093909	SRP54
ENSG00000072310	17	17713713	17740325	21	3	63629	2.7173	0.003291	SREBF1		ENSG00000100276	22	29708922	29715668	4	2	64773	2.8889	0.001933	RASL10A		ENSG00000172244	5	43486803	43515247	39	5	64266	2.349	0.0094113	C5orf34
ENSG00000155890	3	140396881	140419992	60	8	65404	2.7167	0.0032971	TRIM42		ENSG00000048405	7	126986844	127071978	252	17	65025	2.8858	0.0019522	ZNF800		ENSG00000255582	14	22101992	22103096	3	2	64170	2.347	0.009462	OR10G2
ENSG00000109534	4	110736666	110745893	19	4	64921	2.7144	0.0033198	GAR1		ENSG00000197208	5	131630136	131679899	117	9	65427	2.8847	0.001959	SLC22A4		ENSG00000140519	15	89998680	90039844	38	4	63983	2.3458	0.0094932	RHCG
ENSG00000159618	16	57576333	57625593	145	15	65138	2.7117	0.0033473	GPR114		ENSG00000030066	11	47799639	47870107	117	12	65435	2.8805	0.001985	NUP160		ENSG00000197651	12	91299399	91348953	84	14	64001	2.3435	0.0095531	CCER1
ENSG00000130309	19	17666403	17693971	38	8	64636	2.711	0.0033543	COLGALT1		ENSG00000163512	3	28356494	28390618	26	4	63896	2.877	0.0020073	AZI2		ENSG00000112486	6	167525295	167553184	66	10	64023	2.3426	0.0095755	CCR6
ENSG00000143033	1	93544792	93604638	79	8	64980	2.7109	0.0033555	MTF2		ENSG00000168792	17	27887565	27894155	1	1	65089	2.8691	0.0020582	ABHD15		ENSG00000124564	6	25833294	25882514	130	15	64248	2.3426	0.0095758	SLC17A3
ENSG00000186130	9	125670335	125675609	8	3	65127	2.7106	0.0033585	ZBTB6		ENSG00000115607	2	103035149	103069025	134	13	65359	2.8681	0.0020649	IL18RAP		ENSG00000269529	12	50690489	50691718	4	2	64258	2.3422	0.009585	AC140061.12
ENSG00000121797	3	46448654	46454488	19	4	65387	2.7105	0.0033592	CCRL2		ENSG00000133226	1	24958207	24999758	29	4	64885	2.8662	0.0020774	SRRM1		ENSG00000104848	19	49570675	49576198	16	2	63851	2.3415	0.0096028	KCNA7
ENSG00000131966	14	58666798	58701750	51	7	64201	2.7096	0.003368	ACTR10		ENSG00000111701	12	7801996	7818499	65	12	65472	2.8626	0.0021012	APOBEC1		ENSG00000180423	11	46624411	46639459	11	3	64255	2.3414	0.0096049	HARBI1
ENSG00000131409	19	51020149	51071302	33	9	64552	2.7086	0.0033779	LRRC4B		ENSG00000151849	13	25457171	25497018	99	14	65311	2.8606	0.0021143	CENPJ		ENSG00000166900	11	59480929	59573354	192	4	64305	2.3391	0.0096658	STX3
ENSG00000140521	15	89859534	89878092	26	3	64928	2.704	0.003426	POLG		ENSG00000205177	11	33719807	33722347	9	4	64698	2.8571	0.0021377	C11orf91		ENSG00000134343	11	26210829	26684835	2155	65	64019	2.3384	0.0096834	ANO3
ENSG00000014824	4	41992489	42092474	326	8	65356	2.7014	0.0034522	SLC30A9		ENSG00000196505	1	118406107	118472253	36	8	65049	2.8563	0.0021432	GDAP2		ENSG00000148848	10	127700950	128077024	1113	86	63939	2.3383	0.009685	ADAM12
ENSG00000169992	17	7308193	7323179	12	5	64574	2.7011	0.0034555	NLGN2		ENSG00000124613	6	27342394	27371683	156	6	65486	2.8538	0.0021598	ZNF391		ENSG00000129170	11	19203578	19232120	15	3	63317	2.3383	0.0096863	CSRP3
ENSG00000151229	12	40148823	40499891	765	49	65121	2.6987	0.0034804	SLC2A13		ENSG00000078124	11	76571911	76737841	338	6	65346	2.8511	0.0021784	ACER3		ENSG00000150667	15	39892232	40075031	562	20	64173	2.3336	0.0098096	FSIP1
ENSG00000156398	10	104474295	104503249	49	10	65353	2.6975	0.0034932	SFXN2		ENSG00000185033	15	90703836	90772911	187	15	64588	2.8486	0.0021954	SEMA4B		ENSG00000204246	9	107298030	107299137	3	1	64380	2.3331	0.0098216	OR13C3
ENSG00000111328	12	123745528	123756881	27	6	65517	2.6963	0.0035053	CDK2AP1		ENSG00000107882	10	104263744	104393292	268	12	65207	2.8459	0.0022143	SUFU		ENSG00000164938	8	95938200	95961639	51	7	64239	2.3319	0.0098528	TP53INP1
ENSG00000227868	1	23337327	23342343	7	2	65097	2.6934	0.003536	C1orf234		ENSG00000260415	12	52203789	52206636	3	2	64851	2.8356	0.0022871	AC068987.1		ENSG00000214248	19	7963689	7968427	1	1	64322	2.3313	0.0098689	AC010336.1
ENSG00000213865	8	67579850	67597799	13	3	65285	2.6921	0.0035503	C8orf44		ENSG00000111052	12	81186299	81331704	369	21	65191	2.832	0.0023127	LIN7A		ENSG00000084110	12	96366440	96390143	104	15	63850	2.331	0.0098777	HAL
ENSG00000187838	17	7293046	7307416	20	5	65003	2.69	0.0035726	TMEM256-PLSCR3		ENSG00000150977	12	123899936	123921264	36	7	64817	2.8309	0.0023212	RILPL2		ENSG00000185420	1	245912642	246670614	2679	79	64038	2.3289	0.0099314	SMYD3
ENSG00000262481	17	7293053	7307416	20	5	65003	2.69	0.0035726	C17orf61-PLSCR3		ENSG00000204592	6	30457244	30461982	8	4	64925	2.8241	0.0023705	HLA-E		ENSG00000129667	17	74466973	74497872	26	2	64104	2.3256	0.010021	RHBDF2
ENSG00000006659	19	40194946	40200084	13	6	65474	2.6899	0.0035737	LGALS14		ENSG00000203896	20	62366815	62370456	7	2	63675	2.8217	0.0023884	LIME1		ENSG00000118156	19	48023942	48059113	23	4	63592	2.325	0.010035	ZNF541
ENSG00000198844	17	8213559	8225829	33	7	65099	2.6895	0.0035777	ARHGEF15		ENSG00000159723	16	67516474	67517716	3	1	65546	2.8193	0.0024066	AGRP		ENSG00000147905	9	37120536	37358146	264	15	63969	2.3245	0.01005	ZCCHC7
ENSG00000149273	11	75110530	75133324	30	7	64741	2.689	0.0035835	RPS3		ENSG00000169618	2	68870721	68882708	31	9	64929	2.8172	0.0024225	PROKR1		ENSG00000137038	9	7796490	7888380	239	31	63647	2.3241	0.01006	TMEM261
ENSG00000089041	12	121570622	121623876	246	26	65264	2.6887	0.0035869	P2RX7		ENSG00000198863	17	41132582	41145707	8	2	65476	2.8157	0.0024336	RUNDC1		ENSG00000100353	22	36906897	36925483	49	7	63581	2.3217	0.010125	EIF3D
ENSG00000125845	20	6748311	6760927	8	2	64994	2.6877	0.003597	BMP2		ENSG00000105048	19	55644162	55660722	11	1	64648	2.8125	0.0024582	TNNT1		ENSG00000196449	1	38268616	38273857	12	3	64300	2.3203	0.010163	YRDC
ENSG00000172590	14	23299088	23304246	20	6	65126	2.6828	0.0036505	MRPL52		ENSG00000223501	6	33218049	33239824	51	7	65441	2.8053	0.0025137	VPS52		ENSG00000106524	7	16639401	16685442	87	9	63699	2.3202	0.010166	ANKMY2
ENSG00000100461	14	23369854	23388393	46	6	64593	2.6808	0.0036721	RBM23		ENSG00000160284	21	47581062	47604390	7	1	65262	2.8031	0.002531	SPATC1L		ENSG00000005189	16	20817751	20860987	42	7	64138	2.3172	0.010246	AC004381.6
ENSG00000213722	6	31694815	31698394	8	3	65377	2.6808	0.0036725	DDAH2		ENSG00000187416	7	103969104	104549001	1608	93	65135	2.794	0.0026033	LHFPL3		ENSG00000140465	15	75011883	75017951	4	2	63997	2.316	0.010279	CYP1A1
ENSG00000155749	2	202152994	202222121	142	14	65261	2.6803	0.0036777	ALS2CR12		ENSG00000125485	9	135468384	135545788	146	16	64546	2.7925	0.0026148	DDX31		ENSG00000167703	17	1472561	1532180	30	4	63335	2.3118	0.010395	SLC43A2
ENSG00000072786	5	171469077	171615390	430	40	64624	2.6779	0.0037039	STK10		ENSG00000108849	17	42018172	42019836	3	1	65497	2.7895	0.0026397	PPY		ENSG00000172239	5	43526369	43557860	47	4	64227	2.3027	0.010648	PAIP1
ENSG00000168924	4	1813206	1857974	9	4	65282	2.676	0.0037251	LETM1		ENSG00000139899	14	24895738	24900160	14	3	65044	2.7872	0.0026582	CBLN3		ENSG00000273217	5	130761584	131132676	434	13	64230	2.3005	0.010709	CTC-432M15.3
ENSG00000272869	5	112196885	112228776	110	10	65385	2.6732	0.0037563	CTC-487M23.8		ENSG00000131435	5	131593364	131609147	39	6	65337	2.7867	0.0026626	PDLIM4		ENSG00000259305	8	124238431	124279627	9	4	63551	2.2989	0.010755	ZHX1-C8ORF76
ENSG00000094796	17	39549976	39553844	15	4	65273	2.6706	0.0037857	KRT31		ENSG00000204308	6	32146131	32151930	18	5	65506	2.7825	0.0026973	RNF5		ENSG00000175463	11	67171386	67177560	11	3	63934	2.2987	0.01076	TBC1D10C
ENSG00000179163	1	24171567	24194784	28	3	65397	2.6639	0.003862	FUCA1		ENSG00000181264	11	120195838	120204391	11	2	65163	2.7799	0.0027187	TMEM136		ENSG00000180090	17	3194929	3195876	1	1	64208	2.2986	0.010764	OR3A1
ENSG00000197162	16	30585061	30597092	7	3	65102	2.6601	0.0039058	ZNF785		ENSG00000156398	10	104474295	104503249	49	10	65353	2.7798	0.0027198	SFXN2		ENSG00000205864	11	1718425	1718985	3	1	63909	2.2977	0.010789	KRTAP5-6
ENSG00000125434	17	8191081	8198661	13	5	64915	2.6583	0.0039264	SLC25A35		ENSG00000058404	7	44256749	44374176	99	11	64293	2.7785	0.0027305	CAMK2B		ENSG00000064655	20	45523263	45817492	706	71	63646	2.2953	0.010858	EYA2
ENSG00000176635	22	30476163	30573064	181	19	65101	2.6579	0.0039313	HORMAD2		ENSG00000197301	12	66245120	66275947	40	5	65267	2.7742	0.0027669	RP11-366L20.2		ENSG00000138964	22	44568836	44615413	162	21	63837	2.2909	0.010985	PARVG
ENSG00000154415	7	113516832	113715975	287	10	65153	2.655	0.0039652	PPP1R3A		ENSG00000205213	11	27387508	27494322	186	25	65302	2.7739	0.0027694	LGR4		ENSG00000266958	19	45690646	45720191	18	3	63310	2.2906	0.010993	AC006126.3
ENSG00000107758	10	75196186	75255782	27	2	65351	2.6535	0.0039836	PPP3CB		ENSG00000188848	4	42112955	42154895	73	7	64557	2.7731	0.0027764	BEND4		ENSG00000128346	22	38339528	38349676	8	4	63904	2.2899	0.011014	C22orf23
ENSG00000182944	22	29663998	29696515	18	7	63599	2.6494	0.0040312	EWSR1		ENSG00000204304	6	32152512	32157963	11	4	65476	2.7728	0.0027787	PBX2		ENSG00000203780	10	127585108	127698161	248	15	64063	2.2891	0.011037	FANK1
ENSG00000155229	10	99218081	99258551	67	11	65396	2.6457	0.0040759	MMS19		ENSG00000213676	6	32065953	32096030	63	20	65445	2.7667	0.0028318	ATF6B		ENSG00000138472	3	108626639	108672742	155	19	63400	2.2884	0.011056	GUCA1C
ENSG00000184743	11	63391559	63439393	46	3	65429	2.6431	0.0041073	ATL3		ENSG00000134575	11	47260853	47270457	26	5	65521	2.7656	0.0028411	ACP2		ENSG00000185958	12	50720013	50790405	92	6	64251	2.2881	0.011065	FAM186A
ENSG00000204634	2	101624079	101869328	541	31	65141	2.6403	0.004142	TBC1D8		ENSG00000267901	14	71683031	71683462	1	1	65545	2.764	0.0028547	AC004817.1		ENSG00000110497	11	46417964	46615675	134	11	64116	2.2848	0.011162	AMBRA1
ENSG00000180245	4	110749150	110765760	42	4	65347	2.6366	0.0041875	RRH		ENSG00000228032	14	104710541	104712473	1	1	65564	2.758	0.002908	C14orf144		ENSG00000204103	20	39314488	39317880	2	1	63643	2.2825	0.01123	MAFB
ENSG00000157911	1	2336236	2345236	6	2	64538	2.6348	0.0042097	PEX10		ENSG00000165244	9	99148223	99180611	75	4	65398	2.7561	0.0029245	ZNF367		ENSG00000184281	11	2421718	2425106	2	1	64311	2.2813	0.011265	TSSC4
ENSG00000133318	11	63448918	63527363	59	4	65147	2.6327	0.0042354	RTN3		ENSG00000087903	19	5993175	6199583	406	20	65063	2.7534	0.0029488	RFX2		ENSG00000130540	22	44220389	44258398	124	12	64058	2.2806	0.011285	SULT4A1
ENSG00000104756	8	25285366	25315992	71	4	65283	2.6325	0.0042375	KCTD9		ENSG00000165209	9	125871779	126030855	123	15	65092	2.7525	0.0029574	STRBP		ENSG00000136877	9	130556876	130576606	34	5	64005	2.28	0.011303	FPGS
ENSG00000103546	16	55689516	55740104	135	25	64736	2.627	0.0043074	SLC6A2		ENSG00000104413	8	95653302	95719694	206	13	65329	2.7493	0.0029861	ESRP1		ENSG00000153012	4	25000469	25032501	95	14	63864	2.2771	0.01139	LGI2
ENSG00000147437	8	25276776	25282170	5	2	64692	2.6264	0.0043147	GNRH1		ENSG00000137693	11	101981192	102104154	214	12	64897	2.7488	0.0029907	YAP1		ENSG00000132613	16	70695107	70719969	11	2	62288	2.2749	0.011455	MTSS1L
ENSG00000119801	2	30369807	30383399	20	7	64468	2.6242	0.004343	YPEL5		ENSG00000180245	4	110749150	110765760	42	4	65347	2.7486	0.0029925	RRH		ENSG00000162040	16	1961464	1968441	3	1	61948	2.2719	0.011547	HS3ST6
ENSG00000105649	19	18307594	18314884	10	2	65116	2.623	0.0043579	RAB3A		ENSG00000135720	16	66754796	66785701	52	4	65055	2.7455	0.0030207	DYNC1LI2		ENSG00000082701	3	119540170	119813264	375	20	64090	2.2718	0.011548	GSK3B
ENSG00000151151	10	59951278	60027694	256	7	65490	2.6204	0.0043912	IPMK		ENSG00000171307	10	99205927	99217127	13	4	65225	2.7452	0.0030234	ZDHHC16		ENSG00000146833	7	99474581	99517223	87	8	64255	2.2707	0.011583	TRIM4
ENSG00000146540	7	1036622	1177896	444	24	64640	2.6185	0.0044163	C7orf50		ENSG00000162374	1	50513686	50669458	143	19	65277	2.7427	0.0030467	ELAVL4		ENSG00000158985	5	130581186	130734140	120	7	63841	2.2703	0.011594	CDC42SE2
ENSG00000160471	19	55860674	55866182	2	1	64708	2.6163	0.0044447	COX6B2		ENSG00000266967	17	41102543	41116515	9	2	64351	2.7393	0.0030788	AARSD1		ENSG00000197901	11	62703857	62752455	92	12	64032	2.2684	0.011652	SLC22A6
ENSG00000144852	3	119499331	119537332	128	22	65277	2.6148	0.0044638	NR1I2		ENSG00000249961	16	66788879	66835523	64	4	65486	2.7392	0.0030792	CCDC79		ENSG00000111666	12	102090725	102137918	93	15	63743	2.2679	0.011668	CHPT1
ENSG00000198535	15	62359176	62363116	6	2	64993	2.6147	0.0044659	C2CD4A		ENSG00000089234	12	112079950	112123790	28	4	65203	2.737	0.0031005	BRAP		ENSG00000269042	11	108130255	108136480	3	1	63431	2.2649	0.01176	AP001925.1
ENSG00000166317	10	75404639	75423561	22	2	65452	2.6137	0.0044778	SYNPO2L		ENSG00000130204	19	45393826	45406946	41	8	65286	2.7365	0.0031044	TOMM40		ENSG00000176834	12	118501398	118573831	180	31	63658	2.2633	0.011808	VSIG10
ENSG00000213760	6	31512239	31516204	13	6	65545	2.6128	0.0044908	ATP6V1G2		ENSG00000169621	2	68694693	68858004	371	11	65378	2.7356	0.0031132	APLF		ENSG00000151005	4	164392257	164395047	2	1	64350	2.2617	0.011858	TKTL2
ENSG00000160323	9	136279478	136324508	86	11	64051	2.6082	0.0045505	ADAMTS13		ENSG00000102904	16	67840668	67866051	24	4	65368	2.732	0.0031471	TSNAXIP1		ENSG00000180834	3	183533664	183543382	26	4	63517	2.2614	0.011866	MAP6D1
ENSG00000136940	9	125560668	125590910	48	8	65282	2.6052	0.0045905	PDCL		ENSG00000132305	2	86371055	86422893	122	5	65509	2.7187	0.0032773	IMMT		ENSG00000196943	14	24769068	24778330	25	5	64288	2.2593	0.011931	NOP9
ENSG00000171448	9	125677845	125693779	22	5	65064	2.6018	0.0046374	ZBTB26		ENSG00000179163	1	24171567	24194784	28	3	65397	2.7174	0.0032898	FUCA1		ENSG00000168214	4	26165077	26436541	276	24	63451	2.2579	0.011975	RBPJ
ENSG00000221949	12	62995531	62997214	6	2	65078	2.6009	0.0046491	C12orf61		ENSG00000136807	9	130547958	130553066	8	2	65500	2.7157	0.0033066	CDK9		ENSG00000119946	10	101088856	101154087	120	18	63576	2.2568	0.012011	CNNM1
ENSG00000113356	5	89767565	89810370	83	14	65018	2.6005	0.0046545	POLR3G		ENSG00000183955	12	123868320	123893905	54	10	65382	2.7126	0.0033381	SETD8		ENSG00000100056	22	19117792	19132197	21	3	64100	2.256	0.012035	DGCR14
ENSG00000042062	20	49202645	49308065	205	24	64828	2.6005	0.0046549	FAM65C		ENSG00000178358	11	6942205	6943264	7	2	65581	2.7074	0.0033902	OR2D3		ENSG00000158987	5	130759614	130970929	259	9	64186	2.2523	0.012153	RAPGEF6
ENSG00000117500	1	93615299	93646285	49	7	65071	2.6003	0.004657	TMED5		ENSG00000149187	11	47487496	47587121	102	17	65418	2.7066	0.003399	CELF1		ENSG00000076356	1	208195587	208417665	526	45	63954	2.252	0.01216	PLXNA2
ENSG00000003987	8	17155539	17271037	451	32	64918	2.5976	0.0046938	MTMR7		ENSG00000103546	16	55689516	55740104	135	25	64736	2.7062	0.0034027	SLC6A2		ENSG00000188242	5	466239	473213	8	2	62425	2.2503	0.012214	CTD-2228K2.5
ENSG00000197647	19	12125547	12146556	26	3	65317	2.5974	0.0046969	ZNF433		ENSG00000230055	17	36886488	36891297	10	4	64638	2.703	0.0034358	CISD3		ENSG00000088926	4	187187099	187210835	64	13	63920	2.2483	0.012278	F11
ENSG00000167775	19	8367011	8373240	33	3	65420	2.5972	0.0046997	CD320		ENSG00000155026	7	5965181	6010314	1	1	63437	2.6958	0.0035106	RSPH10B		ENSG00000183571	15	99511459	99551024	117	13	63158	2.2475	0.012304	PGPEP1L
ENSG00000261272	6	30978251	31003179	343	27	65465	2.596	0.0047156	MUC22		ENSG00000159720	16	67471917	67515140	29	5	65435	2.695	0.0035194	ATP6V0D1		ENSG00000105928	7	24737972	24809244	265	20	64112	2.2462	0.012345	DFNA5
ENSG00000212657	17	39463952	39465505	8	2	65581	2.5939	0.0047453	KRTAP16-1		ENSG00000183960	3	19189946	19577138	414	38	64977	2.6946	0.003524	KCNH8		ENSG00000077097	3	25639475	25706398	61	5	63510	2.2462	0.012346	TOP2B
ENSG00000112234	6	99316420	99395849	132	15	65399	2.5935	0.00475	FBXL4		ENSG00000172172	8	121393000	121457642	8	1	64429	2.6927	0.0035437	MRPL13		ENSG00000141668	18	70203915	70305756	184	16	63907	2.2448	0.012392	CBLN2
ENSG00000105650	19	18318771	18366229	94	11	64661	2.5918	0.0047743	PDE4C		ENSG00000255152	6	31707797	31732628	56	14	65523	2.6867	0.0036083	MSH5-SAPCD1		ENSG00000134900	13	103249353	103331521	277	11	64122	2.2425	0.012466	TPP2
ENSG00000004487	1	23345941	23410182	54	5	65142	2.589	0.0048129	KDM1A		ENSG00000186452	12	51236703	51281667	119	8	65422	2.6861	0.0036148	TMPRSS12		ENSG00000164253	5	76721795	76916436	577	26	64050	2.2414	0.012499	WDR41
ENSG00000185340	22	29702572	29708774	11	4	63716	2.584	0.0048826	GAS2L1		ENSG00000227868	1	23337327	23342343	7	2	65097	2.6834	0.0036438	C1orf234		ENSG00000132326	2	239152679	239198743	101	14	63038	2.2408	0.012519	PER2
ENSG00000184939	16	68563993	68609975	163	6	65168	2.5815	0.0049192	ZFP90		ENSG00000213654	6	32158543	32163300	10	4	65312	2.6817	0.0036628	GPSM3		ENSG00000267496	17	41994576	41995326	7	1	63839	2.2404	0.012532	FAM215A
ENSG00000130338	6	158733692	158932860	606	24	65128	2.5775	0.0049755	TULP4		ENSG00000196963	5	140560980	140565793	18	5	65507	2.6805	0.0036755	PCDHB16		ENSG00000180901	17	73028670	73061984	83	10	63995	2.24	0.012546	KCTD2
ENSG00000179909	19	58208735	58220579	31	7	65401	2.5716	0.0050608	ZNF154		ENSG00000115008	2	113531492	113542167	25	3	65382	2.6799	0.0036824	IL1A		ENSG00000158714	1	159796540	159807039	15	2	64004	2.2399	0.012549	SLAMF8
ENSG00000184076	22	30163358	30166402	5	2	65495	2.5716	0.0050617	UQCR10		ENSG00000170873	8	125563031	125740730	478	55	64874	2.6768	0.0037166	MTSS1		ENSG00000253276	7	106297211	106301442	5	3	63078	2.2388	0.012585	CCDC71L
ENSG00000136104	13	51483814	51544592	87	14	64635	2.5673	0.0051245	RNASEH2B		ENSG00000139629	12	51745031	51786651	26	6	65088	2.675	0.0037367	GALNT6		ENSG00000186265	3	112182815	112218408	26	2	63529	2.2371	0.01264	BTLA
ENSG00000138279	10	75134859	75173834	48	1	65538	2.5671	0.0051269	ANXA7		ENSG00000171448	9	125677845	125693779	22	5	65064	2.6748	0.0037392	ZBTB26		ENSG00000135100	12	121416346	121440315	92	14	64141	2.2363	0.012666	HNF1A
ENSG00000118156	19	48023942	48059113	23	4	64759	2.567	0.0051293	ZNF541		ENSG00000101246	20	62329996	62339377	13	2	63592	2.6746	0.0037408	ARFRP1		ENSG00000100364	22	45586219	45636650	119	12	63577	2.233	0.012774	KIAA0930
ENSG00000162437	1	65210778	65298915	139	13	65159	2.567	0.0051296	RAVER2		ENSG00000132182	3	13357737	13461809	295	14	65281	2.6736	0.0037523	NUP210		ENSG00000140199	15	34525460	34630261	387	15	64167	2.2317	0.012816	SLC12A6
ENSG00000171855	9	21077104	21077943	1	1	65051	2.5669	0.0051308	IFNB1		ENSG00000204410	6	31707725	31732622	57	14	65524	2.673	0.0037587	MSH5		ENSG00000109445	4	142142041	142155851	18	4	63824	2.2291	0.012904	ZNF330
ENSG00000203705	1	212965170	212989968	103	8	65304	2.5666	0.0051351	TATDN3		ENSG00000134574	11	47236493	47260767	52	7	65375	2.6729	0.0037605	DDB2		ENSG00000142684	1	26496362	26498551	10	3	63422	2.2284	0.012928	ZNF593
ENSG00000165209	9	125871779	126030855	123	15	65092	2.5651	0.005158	STRBP		ENSG00000155508	5	154237113	154256353	23	3	65363	2.6684	0.0038105	CNOT8		ENSG00000143811	1	226107578	226111978	5	2	62740	2.2279	0.012944	PYCR2
ENSG00000269559	4	75023327	75024085	1	1	65097	2.5639	0.0051745	AC093677.1		ENSG00000137857	15	45422131	45457774	58	7	65391	2.667	0.0038267	DUOX1		ENSG00000006837	5	133541305	133706738	231	7	64004	2.2273	0.012963	CDKL3
ENSG00000058056	3	179370543	179507189	264	24	64999	2.5592	0.0052455	USP13		ENSG00000155506	5	154092462	154197167	159	20	65199	2.6663	0.0038346	LARP1		ENSG00000124227	20	56793551	56803709	18	4	64134	2.2236	0.013089	ANKRD60
ENSG00000106631	7	44178463	44180931	9	3	64890	2.5592	0.0052457	MYL7		ENSG00000134996	9	77703459	77762181	196	25	65257	2.6659	0.0038396	OSTF1		ENSG00000188782	1	26517052	26529459	58	9	64136	2.2225	0.013125	CATSPER4
ENSG00000124171	20	49348081	49373332	60	12	65192	2.5578	0.0052661	PARD6B		ENSG00000125844	20	17594323	17662940	48	8	64107	2.6658	0.0038403	RRBP1		ENSG00000130948	9	98997588	99064434	135	18	63475	2.2224	0.013127	HSD17B3
ENSG00000221886	5	159820155	159827104	10	4	65456	2.557	0.0052787	C5orf54		ENSG00000173809	19	33210659	33320483	237	17	65286	2.6636	0.0038658	TDRD12		ENSG00000106246	7	99014362	99063787	82	8	64210	2.2199	0.013213	PTCD1
ENSG00000102794	13	77522632	77532777	21	7	65155	2.5555	0.0053023	IRG1		ENSG00000205220	16	67968405	67970990	2	1	65319	2.6622	0.0038814	PSMB10		ENSG00000204347	17	72352555	72358085	20	4	63555	2.2181	0.013273	BTBD17
ENSG00000014123	6	96969471	97003152	37	7	65167	2.5549	0.0053111	UFL1		ENSG00000149115	11	57067112	57092426	55	8	65232	2.6609	0.0038968	TNKS1BP1		ENSG00000113231	5	76506274	76725632	534	35	63901	2.2123	0.013474	PDE8B
ENSG00000134574	11	47236493	47260767	52	7	65375	2.5521	0.0053533	DDB2		ENSG00000118197	1	200593024	200639097	127	16	65091	2.6594	0.0039141	DDX59		ENSG00000069424	1	6051526	6161253	102	16	63241	2.2108	0.013525	KCNAB2
ENSG00000109920	11	47738072	47788995	80	10	65297	2.5483	0.0054119	FNBP4		ENSG00000121289	19	33369902	33462897	333	19	65408	2.6585	0.0039244	CEP89		ENSG00000179331	11	107799229	107834208	84	13	63672	2.2106	0.013532	RAB39A
ENSG00000139908	14	24674903	24677568	2	1	65509	2.5455	0.0054554	TSSK4		ENSG00000197415	3	156977531	157251408	699	34	65264	2.6578	0.0039321	VEPH1		ENSG00000131023	6	149979289	150039392	73	3	64130	2.2076	0.013635	LATS1
ENSG00000163686	3	58223233	58281420	191	17	65262	2.5448	0.005467	ABHD6		ENSG00000118193	1	200520628	200589862	195	18	64897	2.6578	0.0039326	KIF14		ENSG00000196176	6	26021907	26022278	1	1	64392	2.2066	0.013671	HIST1H4A
ENSG00000178358	11	6942205	6943264	7	2	65581	2.5438	0.0054832	OR2D3		ENSG00000113532	5	100142639	100238970	169	10	65355	2.6569	0.0039434	ST8SIA4		ENSG00000066654	16	20744986	20753406	18	3	64339	2.2065	0.013674	THUMPD1
ENSG00000259316	15	64472547	64665980	265	10	65401	2.5434	0.0054891	CTD-2116N17.1		ENSG00000104689	8	23047965	23082639	99	14	65045	2.6482	0.0040464	TNFRSF10A		ENSG00000133863	8	30689060	30748122	120	9	64359	2.2054	0.013714	TEX15
ENSG00000070081	11	17229700	17371521	258	15	65086	2.5429	0.0054971	NUCB2		ENSG00000107938	10	127408084	127452712	25	2	65246	2.6471	0.0040599	EDRF1		ENSG00000164398	5	131142683	131347936	234	11	64152	2.2052	0.013722	ACSL6
ENSG00000198865	5	42756903	42802462	118	12	65417	2.5427	0.0055006	CCDC152		ENSG00000170160	17	16592851	16707767	16	2	63505	2.646	0.0040723	CCDC144A		ENSG00000164465	6	117774980	117891021	363	26	64109	2.2042	0.013756	DCBLD1
ENSG00000204524	19	57751973	57766503	60	6	65279	2.5414	0.0055209	ZNF805		ENSG00000266302	17	16593575	16707767	16	2	63505	2.646	0.0040723	RP11-219A15.1		ENSG00000268927	16	70695570	70699739	1	1	62146	2.2031	0.013793	FLJ00418
ENSG00000198026	20	44577292	44600833	66	15	65304	2.5413	0.0055215	ZNF335		ENSG00000111325	12	123459127	123464590	5	1	65413	2.6454	0.0040801	OGFOD2		ENSG00000067082	10	3818188	3827473	11	4	63381	2.2027	0.013809	KLF6
ENSG00000196914	11	120207787	120360645	218	12	65096	2.5407	0.0055313	ARHGEF12		ENSG00000122756	9	34551430	34590121	110	16	64987	2.6413	0.0041296	CNTFR		ENSG00000196678	16	20791515	20911671	133	11	63951	2.2023	0.013824	ERI2
ENSG00000157510	5	148651434	148721365	128	24	64562	2.5395	0.0055505	AFAP1L1		ENSG00000182511	15	91426925	91439006	25	4	64198	2.6397	0.0041491	FES		ENSG00000164305	4	185548850	185570663	43	7	63016	2.1977	0.013985	CASP3
ENSG00000108528	17	4840425	4843546	3	1	65501	2.5387	0.0055635	SLC25A11		ENSG00000099899	22	20099389	20104915	15	5	65409	2.6387	0.0041615	TRMT2A		ENSG00000163565	1	158969758	159024945	190	11	64213	2.197	0.01401	IFI16
ENSG00000169118	15	64457716	64648442	259	10	65404	2.538	0.0055744	CSNK1G1		ENSG00000206075	18	61143994	61172318	89	5	64672	2.6373	0.0041786	SERPINB5		ENSG00000164118	4	175204828	175254531	65	11	63963	2.1964	0.014032	CEP44
ENSG00000106404	7	100875373	100882101	12	4	65032	2.5353	0.005618	CLDN15		ENSG00000113448	5	58264865	59817947	3314	139	65106	2.6345	0.0042131	PDE4D		ENSG00000119042	2	200134223	200335989	228	18	63987	2.1958	0.014052	SATB2
ENSG00000267855	19	8373490	8386280	26	2	65458	2.5351	0.0056207	NDUFA7		ENSG00000176358	17	47915671	47925379	5	2	64757	2.6336	0.0042243	TAC4		ENSG00000105926	7	24612887	24733812	350	9	64148	2.195	0.014081	MPP6
ENSG00000167774	19	8373167	8386263	27	2	65462	2.534	0.005639	NDUFA7		ENSG00000100097	22	38071615	38075813	4	2	63308	2.6334	0.0042271	LGALS1		ENSG00000139372	12	104359582	104382652	80	14	64338	2.1944	0.014102	TDG
ENSG00000213066	6	167412670	167466201	246	9	65473	2.5339	0.00564	FGFR1OP		ENSG00000198453	19	37407231	37489602	350	13	65498	2.6309	0.0042576	ZNF568		ENSG00000130707	9	133320316	133376661	34	9	63465	2.1937	0.014129	ASS1
ENSG00000083896	4	69176105	69215807	47	8	64967	2.5336	0.0056449	YTHDC1		ENSG00000261884	16	67963517	67969920	3	1	65260	2.6289	0.0042827	CTC-479C5.12		ENSG00000134184	1	110230436	110251661	19	4	63342	2.1934	0.014138	GSTM1
ENSG00000118849	3	158414681	158450485	108	13	65266	2.5305	0.0056952	RARRES1		ENSG00000105650	19	18318771	18366229	94	11	64661	2.625	0.0043326	PDE4C		ENSG00000164171	5	52285156	52390609	373	24	64229	2.1927	0.014164	ITGA2
ENSG00000165055	7	128116783	128146656	86	16	65176	2.5293	0.0057142	METTL2B		ENSG00000188283	19	37708828	37734828	30	6	65168	2.6244	0.0043404	ZNF383		ENSG00000197119	14	100757448	100772884	17	3	63583	2.1909	0.014229	SLC25A29
ENSG00000120093	17	46626232	46682274	107	18	65163	2.5284	0.0057287	HOXB3		ENSG00000186130	9	125670335	125675609	8	3	65127	2.6221	0.0043699	ZBTB6		ENSG00000183317	1	38179552	38230805	185	20	64077	2.1889	0.014302	EPHA10
ENSG00000135736	16	57546090	57570511	61	10	65200	2.5221	0.0058322	CCDC102A		ENSG00000255302	15	49170083	49172380	1	1	65570	2.6215	0.0043771	EID1		ENSG00000126215	14	104163946	104181841	27	6	63195	2.1849	0.014447	XRCC3
ENSG00000129003	15	62144588	62352672	456	20	65199	2.5204	0.005861	VPS13C		ENSG00000180537	6	13924677	13980533	109	12	65099	2.6214	0.0043785	RNF182		ENSG00000118017	3	137842560	137851229	13	1	63922	2.1839	0.014485	A4GNT
ENSG00000134333	11	18415935	18429972	42	4	65458	2.5202	0.005865	LDHA		ENSG00000168065	11	64323098	64340347	18	2	65293	2.6209	0.0043854	SLC22A11		ENSG00000105877	7	21582833	21941457	1407	104	63888	2.1828	0.014526	DNAH11
ENSG00000204420	6	31686371	31694491	13	4	65445	2.5171	0.0059156	C6orf25		ENSG00000078549	7	31092076	31151089	75	14	64803	2.6202	0.0043941	ADCYAP1R1		ENSG00000178150	19	48675575	48790865	399	32	63733	2.1812	0.014585	ZNF114
ENSG00000132182	3	13357737	13461809	295	14	65281	2.5123	0.0059973	NUP210		ENSG00000102898	16	67880635	67906470	30	5	65454	2.6197	0.0044002	NUTF2		ENSG00000178607	17	62116502	62208179	75	6	63146	2.1809	0.014596	ERN1
ENSG00000213886	6	29523292	29527702	13	5	65436	2.5119	0.0060035	UBD		ENSG00000205436	14	103566481	103576896	2	1	63326	2.6191	0.0044085	EXOC3L4		ENSG00000197706	12	55640982	55642086	7	2	64353	2.1799	0.014633	OR6C74
ENSG00000011454	9	125703112	125867145	179	12	65244	2.5117	0.0060069	RABGAP1		ENSG00000153789	16	85131965	85146114	28	11	64392	2.6187	0.0044129	FAM92B		ENSG00000241043	9	32566787	32568619	4	2	64311	2.1795	0.014646	GVQW1
ENSG00000204188	6	33551515	33556803	16	5	65233	2.5091	0.0060513	GGNBP1		ENSG00000152611	5	35904397	35938881	111	14	65382	2.6182	0.0044201	CAPSL		ENSG00000133657	3	194123401	194219093	105	10	63755	2.1784	0.014687	ATP13A3
ENSG00000198576	8	143692405	143696833	1	1	64054	2.5076	0.0060769	ARC		ENSG00000205581	21	40714241	40721573	24	4	65320	2.6175	0.0044294	HMGN1		ENSG00000100142	22	38348614	38437922	63	5	64079	2.1767	0.01475	POLR2F
ENSG00000143952	2	64119280	64246206	352	28	65131	2.5073	0.0060836	VPS54		ENSG00000247270	16	66516775	66519747	4	1	65023	2.6173	0.0044314	AC132186.1		ENSG00000124568	6	25783125	25832287	132	12	64274	2.1766	0.014756	SLC17A1
ENSG00000074842	19	4641386	4670382	59	4	65251	2.5067	0.0060932	C19orf10		ENSG00000170419	7	54610018	54638773	66	9	64975	2.6167	0.0044394	VSTM2A		ENSG00000251139	4	185734773	185742443	3	1	62146	2.1746	0.014831	RP11-701P16.2
ENSG00000121281	16	50280048	50352046	48	14	64611	2.5059	0.0061074	ADCY7		ENSG00000038358	16	67906926	67918406	9	2	65515	2.6142	0.0044715	EDC4		ENSG00000143153	1	169074935	169101960	53	7	63996	2.1745	0.014835	ATP1B1
ENSG00000154265	17	67240452	67323385	103	8	64862	2.5058	0.0061084	ABCA5		ENSG00000125492	9	135457572	135465653	5	3	64742	2.6139	0.0044761	BARHL1		ENSG00000139914	14	24600484	24602058	2	1	63407	2.1744	0.014837	FITM1
ENSG00000073605	17	38060848	38076107	47	4	65372	2.505	0.0061233	GSDMB		ENSG00000164675	7	123092454	123175131	115	14	65197	2.6136	0.0044791	IQUB		ENSG00000135632	2	73441350	73454365	23	6	64308	2.1736	0.014869	SMYD5
ENSG00000123992	2	220238268	220264744	25	5	64391	2.504	0.0061393	DNPEP		ENSG00000185634	15	49115932	49255641	214	29	64791	2.6123	0.0044973	SHC4		ENSG00000088808	14	104200089	104313927	202	8	63791	2.1729	0.014895	PPP1R13B
ENSG00000188690	10	127477146	127511817	56	2	65320	2.5035	0.0061493	UROS		ENSG00000198844	17	8213559	8225829	33	7	65099	2.6108	0.0045166	ARHGEF15		ENSG00000188060	1	28918712	28921955	4	2	64233	2.1727	0.0149	RAB42
ENSG00000104499	8	143915663	143997922	243	12	65413	2.5024	0.0061672	GML		ENSG00000160803	1	156005092	156023585	20	6	64541	2.6102	0.0045244	UBQLN4		ENSG00000144962	3	172607148	172859058	472	37	63537	2.1724	0.014912	SPATA16
ENSG00000267901	14	71683031	71683462	1	1	65545	2.5004	0.0062034	AC004817.1		ENSG00000169715	16	56659387	56661024	5	2	64402	2.607	0.0045673	MT1E		ENSG00000126458	19	50138549	50143458	7	2	64173	2.1718	0.014937	RRAS
ENSG00000187772	6	105404923	105531207	89	11	65006	2.4984	0.0062378	LIN28B		ENSG00000204188	6	33551515	33556803	16	5	65233	2.6062	0.004577	GGNBP1		ENSG00000148153	9	115446206	115480516	58	7	63926	2.171	0.014964	INIP
ENSG00000146918	7	158424003	158497520	165	11	65386	2.4965	0.0062717	NCAPG2		ENSG00000165792	14	21457929	21465189	9	3	65020	2.6054	0.0045879	METTL17		ENSG00000175711	17	80900031	81009686	313	29	63677	2.1674	0.015101	B3GNTL1
ENSG00000168280	2	149632819	149883273	153	5	65245	2.4959	0.0062827	KIF5C		ENSG00000177575	12	7623409	7656489	52	11	64889	2.6018	0.0046369	CD163		ENSG00000167800	11	67398774	67407031	29	5	63457	2.1671	0.015112	TBX10
ENSG00000204852	12	111051832	111087235	58	8	65429	2.4934	0.0063263	TCTN1		ENSG00000086619	1	236378855	236445319	263	8	65254	2.6004	0.0046553	ERO1LB		ENSG00000104695	8	30631973	30671830	87	8	64190	2.1659	0.01516	PPP2CB
ENSG00000167216	18	44497455	44627658	294	18	65297	2.493	0.0063331	KATNAL2		ENSG00000136938	9	100745643	100778225	27	6	65260	2.6	0.0046612	ANP32B		ENSG00000100055	22	37678068	37711382	46	4	63011	2.1648	0.0152	CYTH4
ENSG00000174498	15	65619465	65670378	86	16	64570	2.4919	0.0063531	IGDCC3		ENSG00000171314	10	99185917	99193198	10	5	65361	2.599	0.0046752	PGAM1		ENSG00000241685	7	98923521	98985787	94	9	64238	2.162	0.015309	ARPC1A
ENSG00000198648	2	168810530	169104651	829	36	65216	2.4903	0.006382	STK39		ENSG00000204701	6	29079668	29080603	4	2	65581	2.5948	0.0047319	OR2J3		ENSG00000164649	7	21940518	21985702	111	18	63491	2.1586	0.01544	CDCA7L
ENSG00000175220	11	46698630	46722165	23	7	65209	2.4894	0.0063987	ARHGAP1		ENSG00000163312	4	84328496	84377009	58	6	65043	2.5932	0.0047548	HELQ		ENSG00000198042	8	33342268	33358778	44	6	64378	2.1576	0.015479	MAK16
ENSG00000174130	4	38825336	38858438	82	7	64923	2.4881	0.0064206	TLR6		ENSG00000120327	5	140602931	140605858	4	2	65343	2.5918	0.0047733	PCDHB14		ENSG00000185896	13	113951556	113977987	2	1	63684	2.1548	0.015588	LAMP1
ENSG00000204544	6	30951495	30957680	34	8	65474	2.4867	0.0064458	MUC21		ENSG00000139624	12	50523575	50561288	50	5	65385	2.5918	0.0047743	CERS5		ENSG00000108239	10	96162261	96295687	177	13	64202	2.1547	0.015594	TBC1D12
ENSG00000134970	5	114949205	114968689	29	5	65150	2.4855	0.0064694	TMED7		ENSG00000111670	12	102139275	102224716	166	18	65167	2.5896	0.0048042	GNPTAB		ENSG00000070882	7	24836158	25021253	466	61	63791	2.1535	0.01564	OSBPL3
ENSG00000103995	15	49005125	49103343	116	11	65013	2.4837	0.006501	CEP152		ENSG00000204296	6	32256303	32339684	603	17	65547	2.5872	0.004838	C6orf10		ENSG00000073331	4	113206665	113363776	369	45	63955	2.1533	0.015649	ALPK1
ENSG00000166321	10	74870217	74891586	36	1	65548	2.4825	0.0065229	NUDT13		ENSG00000154133	11	124753587	124768396	56	10	64637	2.5822	0.0049084	ROBO4		ENSG00000100884	14	24540046	24547309	2	1	64014	2.1528	0.015668	CPNE6
ENSG00000132313	2	86426478	86440917	31	4	65326	2.48	0.006569	MRPL35		ENSG00000273047	20	62369623	62371751	5	2	63790	2.5813	0.0049218	RP4-583P15.14		ENSG00000162739	1	160454820	160493052	35	4	63817	2.1525	0.015681	SLAMF6
ENSG00000130222	9	92219928	92221470	2	1	63790	2.4781	0.0066047	GADD45G		ENSG00000011454	9	125703112	125867145	179	12	65244	2.5811	0.0049238	RABGAP1		ENSG00000131408	19	50832910	50886239	59	7	63438	2.152	0.015697	NR1H2
ENSG00000148296	9	136197552	136203235	10	3	64287	2.4774	0.0066171	SURF6		ENSG00000111300	12	112464500	112546826	59	9	65447	2.5756	0.0050032	NAA25		ENSG00000112273	6	22569678	22571892	10	3	64363	2.152	0.0157	HDGFL1
ENSG00000131738	17	39519746	39526052	10	3	65247	2.4763	0.0066373	KRT33B		ENSG00000269605	20	43234346	43248126	21	5	65315	2.5746	0.0050176	Z97053.1		ENSG00000234438	15	65369154	65372276	9	3	63813	2.1476	0.015874	KBTBD13
ENSG00000173093	12	111284573	111345339	143	18	65013	2.4752	0.0066576	CCDC63		ENSG00000175220	11	46698630	46722165	23	7	65209	2.5694	0.0050934	ARHGAP1		ENSG00000248485	1	161228517	161255240	61	8	63547	2.147	0.015895	PCP4L1
ENSG00000167674	19	4472284	4502223	32	2	64916	2.4748	0.0066659	HDGFRP2		ENSG00000120322	5	140557371	140560081	6	2	65263	2.5683	0.0051107	PCDHB8		ENSG00000217128	5	130977407	131132710	173	10	64285	2.1466	0.015914	FNIP1
ENSG00000240682	3	128846258	128880136	15	2	65380	2.4744	0.0066739	ISY1		ENSG00000176387	16	67464555	67471456	6	2	65518	2.5666	0.0051353	HSD11B2		ENSG00000148832	10	135192695	135205198	7	2	64130	2.1444	0.015999	PAOX
ENSG00000134470	10	5990855	6020150	123	24	64915	2.472	0.0067179	IL15RA		ENSG00000196409	9	40760700	40836415	2	1	65233	2.5651	0.0051573	ZNF658		ENSG00000136527	3	185633694	185655924	16	4	64151	2.1437	0.016027	TRA2B
ENSG00000185559	14	101192042	101201539	12	5	64378	2.4704	0.006749	DLK1		ENSG00000177275	1	248097071	248098057	1	1	64554	2.5645	0.0051663	OR2AJ1		ENSG00000180720	11	46406640	46408107	1	1	64220	2.1405	0.016157	CHRM4
ENSG00000048462	16	12058964	12061925	13	4	64774	2.4654	0.006843	TNFRSF17		ENSG00000125520	20	62371214	62374858	9	2	63457	2.5631	0.005187	SLC2A4RG		ENSG00000261884	16	67963517	67969920	3	1	64100	2.1368	0.016309	CTC-479C5.12
ENSG00000122882	10	74889913	74928813	79	1	65581	2.4652	0.006847	ECD		ENSG00000204525	6	31236526	31239907	64	12	65430	2.5619	0.005205	HLA-C		ENSG00000182909	19	54972981	54974894	2	1	63105	2.1342	0.016413	LENG9
ENSG00000105556	19	305575	344798	115	6	64795	2.4643	0.006864	MIER2		ENSG00000188493	19	41246761	41257458	32	7	64928	2.5611	0.0052164	C19orf54		ENSG00000165475	13	20977806	21099996	365	34	63963	2.1341	0.016417	CRYL1
ENSG00000188822	1	24197016	24285549	161	9	65416	2.4628	0.006893	CNR2		ENSG00000141084	16	67757005	67840555	59	5	65457	2.56	0.0052337	RANBP10		ENSG00000141086	16	67961543	67966317	1	1	63982	2.1326	0.016481	CTRL
ENSG00000154493	10	128113566	128359079	534	55	64895	2.4623	0.0069033	C10orf90		ENSG00000269367	12	42624050	42628075	3	2	65485	2.5596	0.0052391	AC020629.1		ENSG00000152104	1	214522039	214725792	626	51	63685	2.1318	0.016512	PTPN14
ENSG00000162378	1	53192126	53293014	165	9	65153	2.4616	0.0069156	ZYG11B		ENSG00000160181	21	43766466	43771237	20	6	64699	2.5579	0.0052651	TFF2		ENSG00000110048	11	59341871	59383617	48	3	64289	2.1309	0.016548	OSBP
ENSG00000179295	12	112856155	112947717	34	6	64309	2.4614	0.0069201	PTPN11		ENSG00000121417	19	58141761	58154147	72	4	65419	2.5569	0.0052808	ZNF211		ENSG00000244734	11	5246694	5250625	6	2	62810	2.1291	0.016623	HBB
ENSG00000165923	11	47681143	47736941	93	12	65356	2.4597	0.0069523	AGBL2		ENSG00000141098	16	67708434	67753324	40	5	65017	2.5566	0.0052853	GFOD2		ENSG00000010704	6	26087509	26098571	29	10	64326	2.128	0.016667	HFE
ENSG00000128918	15	58245622	58790065	1731	110	65012	2.4593	0.0069608	ALDH1A2		ENSG00000110080	11	126225535	126310239	138	20	64982	2.555	0.0053098	ST3GAL4		ENSG00000254858	19	18303992	18307758	13	3	64204	2.1279	0.016674	MPV17L2
ENSG00000176358	17	47915671	47925379	5	2	64757	2.4561	0.0070226	TAC4		ENSG00000176887	2	5832799	5841516	5	3	64328	2.5544	0.0053182	SOX11		ENSG00000167863	17	73034958	73043080	19	4	64022	2.1277	0.01668	ATP5H
ENSG00000180537	6	13924677	13980533	109	12	65099	2.456	0.0070251	RNF182		ENSG00000271303	20	627259	634014	3	1	65042	2.5537	0.0053286	SRXN1		ENSG00000133116	13	33590207	33640282	175	13	63946	2.1271	0.016707	KL
ENSG00000122884	10	74766975	74856732	116	2	65465	2.4531	0.0070815	P4HA1		ENSG00000176476	16	28565236	28603111	85	10	65383	2.5512	0.0053674	CCDC101		ENSG00000101441	20	23666277	23669677	12	4	63793	2.1269	0.016712	CST4
ENSG00000122483	1	93645476	93744287	187	12	65445	2.4552	0.0070402	CCDC18		ENSG00000187790	14	45605143	45670093	89	8	65434	2.5519	0.0053573	FANCM		ENSG00000136305	14	24774302	24780636	13	3	64292	2.127	0.016712	CIDEB
ENSG00000269891	10	98757795	99052413	707	60	65055	2.4514	0.0071149	ARHGAP19-SLIT1		ENSG00000056586	9	125606835	125667620	75	8	65229	2.5508	0.0053731	RC3H2		ENSG00000109846	11	111779289	111794446	12	2	64040	2.1257	0.016764	CRYAB
ENSG00000261796	3	128806418	128879879	33	4	65236	2.4511	0.007122	ISY1-RAB43		ENSG00000142949	1	43990858	44089343	208	14	65235	2.5508	0.0053743	PTPRF		ENSG00000121749	12	72233487	72320629	151	11	62967	2.1248	0.016803	TBC1D15
ENSG00000170604	19	46386866	46389376	1	1	64351	2.4482	0.0071787	IRF2BP1		ENSG00000170271	5	154198051	154238812	59	11	65259	2.5505	0.0053785	FAXDC2		ENSG00000144357	2	170683968	170940641	815	21	64102	2.1247	0.016807	UBR3
ENSG00000138798	4	110834040	110933422	184	12	65259	2.4482	0.0071795	EGF		ENSG00000181786	19	8807751	8809172	2	1	65567	2.5504	0.0053805	ACTL9		ENSG00000150773	11	111934734	111944998	7	3	63844	2.1243	0.016824	PIH1D2
ENSG00000132698	1	156030951	156040295	3	2	64424	2.4477	0.0071893	RAB25		ENSG00000181027	19	47249303	47280245	35	4	64828	2.5489	0.0054033	FKRP		ENSG00000179038	11	66963391	66964638	1	1	64318	2.1222	0.016911	AP001885.1
ENSG00000259171	14	21152746	21168735	33	5	64380	2.4468	0.0072065	AL163636.6		ENSG00000269891	10	98757795	99052413	707	60	65055	2.5488	0.0054054	ARHGAP19-SLIT1		ENSG00000187024	9	130455257	130487152	20	4	63519	2.1219	0.016922	PTRH1
ENSG00000159871	19	44300081	44331358	103	15	65185	2.4464	0.0072146	LYPD5		ENSG00000148459	10	26986588	27035727	134	15	65097	2.548	0.0054179	PDSS1		ENSG00000103710	15	65345679	65369028	38	6	63440	2.1196	0.017022	RASL12
ENSG00000182093	21	40752170	40800454	88	8	65117	2.4455	0.007233	WRB		ENSG00000164251	5	76114758	76131140	24	4	63790	2.5472	0.0054303	F2RL1		ENSG00000137075	9	36336393	36487545	156	20	63885	2.1189	0.017051	RNF38
ENSG00000125247	13	101256181	101327347	166	10	64874	2.4451	0.0072405	TMTC4		ENSG00000169302	5	146614526	146767415	569	35	65184	2.5459	0.0054499	STK32A		ENSG00000261832	16	28477974	28503333	19	3	64109	2.1179	0.017094	CLN3
ENSG00000182264	19	49244109	49250166	24	2	65285	2.4418	0.0073067	IZUMO1		ENSG00000074356	17	3714460	3749545	31	4	64144	2.5455	0.0054555	C17orf85		ENSG00000188215	16	20866247	20911706	58	7	63621	2.1173	0.017118	DCUN1D3
ENSG00000005020	7	26706681	27034858	727	18	65267	2.4406	0.0073316	SKAP2		ENSG00000106462	7	148504475	148581413	80	8	64396	2.5403	0.0055383	EZH2		ENSG00000119969	10	96305547	96373662	130	10	64306	2.1148	0.017223	HELLS
ENSG00000182095	7	5346421	5465045	124	27	64734	2.4396	0.0073516	TNRC18		ENSG00000111850	6	88032301	88052043	62	7	65211	2.54	0.0055427	SMIM8		ENSG00000178974	14	55738021	55828636	181	8	64282	2.1117	0.017357	FBXO34
ENSG00000131737	17	39533902	39538655	8	3	64993	2.4377	0.0073907	KRT34		ENSG00000103502	16	29869678	29875057	3	2	64209	2.5398	0.0055457	CDIPT		ENSG00000198556	7	99070464	99101273	29	7	64348	2.1112	0.017378	ZNF789
ENSG00000138606	15	45459412	45493373	46	6	65237	2.4371	0.0074029	SHF		ENSG00000184647	8	10383056	10411676	163	17	64954	2.539	0.0055579	PRSS55		ENSG00000127329	12	70910630	71031220	377	44	63858	2.1112	0.017378	PTPRB
ENSG00000153976	17	13399006	13505244	305	28	64874	2.4362	0.0074205	HS3ST3A1		ENSG00000269064	1	179443716	179457805	110	8	65506	2.5387	0.0055639	AL160286.1		ENSG00000156804	8	124510129	124553446	118	25	63809	2.1107	0.0174	FBXO32
ENSG00000128298	22	38480896	38506677	10	4	64493	2.4343	0.0074612	BAIAP2L2		ENSG00000149948	12	66217911	66360075	183	24	65272	2.5384	0.0055673	HMGA2		ENSG00000167840	17	5008836	5026411	35	10	64147	2.1079	0.017521	ZNF232
ENSG00000011405	11	17099277	17229530	181	14	65215	2.4331	0.0074841	PIK3C2A		ENSG00000075043	20	62037542	62103993	1	1	63759	2.5379	0.0055765	KCNQ2		ENSG00000166860	12	57392618	57400230	13	5	64117	2.1075	0.017535	ZBTB39
ENSG00000056586	9	125606835	125667620	75	8	65229	2.4331	0.0074843	RC3H2		ENSG00000163166	2	128193783	128284462	205	19	65310	2.5373	0.0055863	IWS1		ENSG00000104714	8	564746	688106	634	33	63924	2.1075	0.017539	ERICH1
ENSG00000152760	1	67218142	67244470	69	9	65091	2.4319	0.0075108	TCTEX1D1		ENSG00000221988	6	32121218	32134011	34	12	65505	2.5369	0.0055916	PPT2		ENSG00000153107	2	112523848	112642267	59	2	63712	2.1074	0.01754	ANAPC1
ENSG00000221989	7	143806607	143807657	4	2	65579	2.4307	0.007535	OR2A2		ENSG00000143995	2	66660584	66801001	185	25	64493	2.534	0.0056378	MEIS1		ENSG00000160401	9	130469268	130478281	6	2	63721	2.1069	0.017562	C9orf117
ENSG00000080839	20	35624752	35724398	98	13	65004	2.4304	0.0075411	RBL1		ENSG00000205078	16	77233294	77247112	69	10	65527	2.5339	0.0056407	SYCE1L		ENSG00000129696	8	33330904	33371119	116	9	64339	2.1055	0.017623	TTI2
ENSG00000176108	17	78965398	78983317	27	5	64656	2.4301	0.0075474	CHMP6		ENSG00000204310	6	32135989	32145873	20	8	65463	2.5308	0.00569	AGPAT1		ENSG00000120253	6	150045451	150070801	34	3	64020	2.1054	0.017629	NUP43
ENSG00000157827	2	153191751	153506348	896	49	65169	2.4278	0.0075958	FMNL2		ENSG00000140391	15	77336359	77376326	21	4	65027	2.5307	0.0056916	TSPAN3		ENSG00000164124	4	159122756	159176563	29	4	63758	2.1003	0.017853	TMEM144
ENSG00000164414	6	88180341	88222054	121	13	65380	2.4274	0.0076034	SLC35A1		ENSG00000165533	14	89290497	89344335	74	8	65389	2.5296	0.0057093	TTC8		ENSG00000179889	16	15068448	15233196	111	13	63558	2.1001	0.01786	PDXDC1
ENSG00000204421	6	31686425	31689622	7	3	65355	2.4256	0.0076424	LY6G6C		ENSG00000102901	16	67862060	67881714	17	2	65550	2.5291	0.0057173	CENPT		ENSG00000083782	12	91357456	91398803	105	9	64304	2.0988	0.017916	EPYC
ENSG00000174015	13	46276446	46288694	42	9	65063	2.4251	0.0076527	SPERT		ENSG00000130812	19	10203014	10213472	1	1	65574	2.5287	0.0057238	ANGPTL6		ENSG00000180210	11	46740730	46761056	46	6	64283	2.0987	0.017922	F2
ENSG00000172578	3	183205319	183273477	104	9	65078	2.4246	0.0076627	KLHL6		ENSG00000124067	16	67977377	68003504	18	3	65190	2.5283	0.0057301	SLC12A4		ENSG00000218819	2	21346789	21366144	20	6	63650	2.0985	0.01793	TDRD15
ENSG00000220008	19	2289774	2308156	12	3	63776	2.4237	0.007681	LINGO3		ENSG00000105939	7	138728266	138794465	135	16	65152	2.5282	0.0057325	ZC3HAV1		ENSG00000121270	16	48200821	48281479	203	8	64277	2.0972	0.017988	ABCC11
ENSG00000165533	14	89290497	89344335	74	8	65389	2.4234	0.0076877	TTC8		ENSG00000248751	22	30681227	30695471	27	9	64470	2.527	0.0057523	RP1-130H16.18		ENSG00000106009	7	2577511	2595361	8	1	64385	2.0966	0.018015	BRAT1
ENSG00000164163	4	146019084	146050331	13	4	64814	2.4214	0.007731	ABCE1		ENSG00000004487	1	23345941	23410182	54	5	65142	2.5258	0.0057719	KDM1A		ENSG00000081320	2	196998290	197041227	114	6	63853	2.096	0.018042	STK17B
ENSG00000265690	16	67197288	67199718	1	1	65490	2.4207	0.0077459	RP11-5A19.5		ENSG00000100721	14	96176304	96180533	8	2	65332	2.5251	0.0057826	TCL1A		ENSG00000162496	1	12627939	12677737	98	17	63965	2.0933	0.018159	DHRS3
ENSG00000030110	6	33540329	33548019	20	5	65388	2.4183	0.0077968	BAK1		ENSG00000168137	3	9439299	9520924	121	9	65273	2.5249	0.0057869	SETD5		ENSG00000116690	1	186265405	186283694	22	5	63894	2.0926	0.018191	PRG4
ENSG00000134575	11	47260853	47270457	26	5	65521	2.4177	0.0078092	ACP2		ENSG00000130222	9	92219928	92221470	2	1	63790	2.5243	0.005796	GADD45G		ENSG00000111670	12	102139275	102224716	166	18	63999	2.0912	0.018257	GNPTAB
ENSG00000172915	13	35516424	36247159	1515	44	65114	2.4173	0.007819	NBEA		ENSG00000108825	17	41102543	41132545	22	3	64999	2.5241	0.0057998	PTGES3L-AARSD1		ENSG00000125458	17	73126320	73127890	1	1	63047	2.091	0.018264	NT5C
ENSG00000096433	6	33588142	33664351	310	30	64924	2.4129	0.0079139	ITPR3		ENSG00000185650	14	69254377	69263190	18	4	65319	2.5236	0.0058087	ZFP36L1		ENSG00000157045	16	15131710	15149921	34	4	64071	2.0908	0.018275	NTAN1
ENSG00000109787	4	38665817	38702663	86	20	65091	2.4125	0.0079219	KLF3		ENSG00000172578	3	183205319	183273477	104	9	65078	2.5211	0.0058502	KLHL6		ENSG00000100889	14	24563262	24579807	19	5	63179	2.0906	0.018283	PCK2
ENSG00000110700	11	17095936	17099334	6	2	64523	2.4124	0.007925	RPS13		ENSG00000196224	11	1628795	1629693	6	3	65274	2.5203	0.005863	KRTAP5-3		ENSG00000178662	2	166326157	166545917	391	33	63956	2.0899	0.018314	CSRNP3
ENSG00000125459	1	155579979	155718153	90	11	65143	2.4119	0.0079343	MSTO1		ENSG00000105854	7	95034175	95064510	86	11	65280	2.5184	0.005895	PON2		ENSG00000134376	1	197170592	197447585	314	24	63931	2.0885	0.018374	CRB1
ENSG00000204519	19	58193337	58228669	73	13	65126	2.4113	0.0079488	ZNF551		ENSG00000142168	21	33031935	33041244	16	5	64471	2.5174	0.0059109	SOD1		ENSG00000116001	2	70436576	70475792	60	4	63666	2.0884	0.018381	TIA1
ENSG00000089280	16	31191431	31203127	2	1	63325	2.4109	0.0079573	FUS		ENSG00000109906	11	113930315	114121398	414	45	64927	2.5171	0.0059163	ZBTB16		ENSG00000139547	12	57345219	57353158	17	5	64224	2.0854	0.018515	RDH16
ENSG00000204653	19	51014857	51017947	5	2	63885	2.4085	0.0080102	ASPDH		ENSG00000125409	17	15207128	15244958	109	14	65359	2.5153	0.0059467	TEKT3		ENSG00000165973	11	20691117	21597227	2236	179	63766	2.0842	0.018571	NELL1
ENSG00000172780	3	128806412	128841644	15	3	65062	2.4076	0.0080291	RAB43		ENSG00000157087	3	10365707	10749716	1143	97	64957	2.5147	0.0059575	ATP2B2		ENSG00000118276	18	29202210	29265799	98	12	63870	2.0838	0.01859	B4GALT6
ENSG00000109220	4	54875956	54930857	11	5	64134	2.4062	0.0080598	CHIC2		ENSG00000096654	6	27418522	27440897	76	5	65526	2.5128	0.0059888	ZNF184		ENSG00000130413	11	8413418	8615836	541	21	64222	2.0827	0.018638	STK33
ENSG00000185090	1	38259474	38266809	4	2	65106	2.4061	0.0080613	MANEAL		ENSG00000134365	1	196819371	196888102	95	7	64877	2.5089	0.0060559	CFHR4		ENSG00000165795	14	21484922	21539031	72	22	63368	2.082	0.01867	NDRG2
ENSG00000196850	12	110969120	111021125	94	8	65448	2.4061	0.0080628	PPTC7		ENSG00000126391	11	65154070	65180996	27	6	64964	2.5085	0.0060622	FRMD8		ENSG00000196159	4	126237554	126414087	452	35	63984	2.0814	0.018699	FAT4
ENSG00000258818	14	21152259	21168761	39	5	64388	2.4043	0.0081008	RNASE4		ENSG00000172164	8	121547985	121825513	649	41	65089	2.5079	0.0060721	SNTB1		ENSG00000198339	6	27107076	27108418	1	1	64399	2.081	0.018716	HIST1H4I
ENSG00000164626	6	39156749	39197226	132	23	64676	2.402	0.0081524	KCNK5		ENSG00000131944	19	33463115	33469128	29	8	65173	2.5068	0.0060917	C19orf40		ENSG00000171861	17	685513	695749	8	3	63592	2.0792	0.0188	RNMTL1
ENSG00000108946	17	66507921	66547460	88	12	65215	2.4014	0.0081669	PRKAR1A		ENSG00000260851	16	66503715	66551215	55	5	65305	2.5049	0.0061238	RP11-403P17.5		ENSG00000206203	22	19118321	19120134	5	1	64284	2.0778	0.018862	TSSK2
ENSG00000030066	11	47799639	47870107	117	12	65435	2.4009	0.0081768	NUP160		ENSG00000250264	6	32781544	32806599	223	29	65478	2.5047	0.0061276	TAP2		ENSG00000163378	3	69024365	69063112	119	12	63744	2.0759	0.01895	EOGT
ENSG00000138286	10	74927924	75004262	131	2	65549	2.3978	0.0082462	FAM149B1		ENSG00000105538	19	49223844	49243978	38	5	64973	2.5031	0.0061563	RASIP1		ENSG00000111843	6	10723148	10731362	6	2	62536	2.0759	0.018953	TMEM14C
ENSG00000136514	3	187086120	187089864	17	7	65303	2.3974	0.0082563	RTP4		ENSG00000171206	10	104404253	104418164	21	7	65323	2.5023	0.0061694	TRIM8		ENSG00000106723	9	91003334	91093609	106	2	63837	2.075	0.018994	SPIN1
ENSG00000166347	18	71920530	71959251	106	7	65107	2.3915	0.0083891	CYB5A		ENSG00000137080	9	21165636	21166659	2	1	65263	2.4952	0.0062942	IFNA21		ENSG00000134262	1	114437370	114447823	15	5	63998	2.0738	0.019049	AP4B1
ENSG00000214274	14	21152336	21167130	34	4	64284	2.3901	0.0084211	ANG		ENSG00000188038	16	67918708	67922758	3	1	65568	2.4928	0.0063379	NRN1L		ENSG00000161057	7	102984701	103009842	36	6	63901	2.0738	0.01905	PSMC2
ENSG00000138193	10	95753746	96092580	548	41	65080	2.3856	0.0085254	PLCE1		ENSG00000125772	20	5525085	5591672	79	11	64434	2.4901	0.0063861	GPCPD1		ENSG00000197153	6	27858093	27860884	6	2	63966	2.0728	0.019093	HIST1H3J
ENSG00000134013	8	23154702	23282841	576	35	65155	2.385	0.0085387	LOXL2		ENSG00000136830	9	130267618	130341268	192	23	64999	2.4896	0.0063938	FAM129B		ENSG00000112759	6	44187242	44201888	3	2	62582	2.0716	0.019153	SLC29A1
ENSG00000138750	4	77035812	77069668	209	8	65335	2.3845	0.0085507	NUP54		ENSG00000204516	6	31462658	31478901	171	17	65529	2.484	0.0064956	MICB		ENSG00000198740	17	47366568	47439835	149	13	64139	2.0714	0.019159	ZNF652
ENSG00000166343	10	75183339	75193319	4	2	65405	2.3842	0.0085571	MSS51		ENSG00000168769	4	106067032	106200973	260	24	65407	2.4805	0.0065606	TET2		ENSG00000173679	9	125423845	125424927	1	1	62360	2.0714	0.019163	OR1L1
ENSG00000078674	8	17780349	17885478	422	19	65362	2.3842	0.0085587	PCM1		ENSG00000249853	6	114376750	114664209	549	53	65115	2.4791	0.0065854	HS3ST5		ENSG00000105679	19	36024314	36036218	29	9	64045	2.0707	0.019192	GAPDHS
ENSG00000125813	20	21686297	21696620	8	2	65049	2.3821	0.0086077	PAX1		ENSG00000149273	11	75110530	75133324	30	7	64741	2.4763	0.006637	RPS3		ENSG00000138587	15	56713742	56757335	70	8	64001	2.0705	0.019202	MNS1
ENSG00000122223	1	160799950	160832692	87	7	65032	2.381	0.0086331	CD244		ENSG00000141469	18	43304092	43332485	114	7	65359	2.4744	0.0066739	SLC14A1		ENSG00000083223	9	88902648	88969369	86	7	63799	2.0699	0.019229	ZCCHC6
ENSG00000251201	5	114914339	114961858	69	8	65009	2.3809	0.0086361	TMED7-TICAM2		ENSG00000082516	5	154266976	154317769	116	13	65175	2.4742	0.0066773	GEMIN5		ENSG00000186111	19	3630181	3700477	125	15	63758	2.0696	0.019243	PIP5K1C
ENSG00000243414	5	114914339	114961876	69	8	65009	2.3809	0.0086361	TICAM2		ENSG00000136720	2	128994290	129076151	180	27	64939	2.4734	0.006692	HS6ST1		ENSG00000244411	11	71238313	71239210	2	1	64372	2.0695	0.01925	KRTAP5-7
ENSG00000124721	6	38683117	38998301	1048	44	65191	2.3799	0.0086578	DNAH8		ENSG00000166598	12	104323885	104347423	93	17	65371	2.4719	0.0067199	HSP90B1		ENSG00000145730	5	102089685	102366809	524	17	64147	2.0669	0.019372	PAM
ENSG00000117523	1	171454651	171562650	233	17	65182	2.378	0.0087028	PRRC2C		ENSG00000198590	3	37427760	37476988	81	13	64641	2.4701	0.0067531	C3orf35		ENSG00000118113	11	102582526	102597781	78	16	64182	2.0658	0.019422	MMP8
ENSG00000196355	4	38628029	38666430	91	14	65177	2.3762	0.0087453	AC021860.1		ENSG00000197586	20	25176329	25207365	81	9	65235	2.47	0.0067549	ENTPD6		ENSG00000162779	1	179334855	179523870	974	21	64274	2.0645	0.019486	AXDND1
ENSG00000248369	4	133356957	133368390	18	5	64684	2.3762	0.0087465	RP11-62N21.1		ENSG00000268550	19	14834747	14835121	2	1	65133	2.4664	0.0068249	AC090427.1		ENSG00000110002	11	123986069	124018428	70	13	63831	2.0643	0.019494	VWA5A
ENSG00000258864	5	112162910	112203279	112	14	65264	2.3746	0.0087835	CTC-554D6.1		ENSG00000129534	14	45672393	45722743	73	7	65395	2.4661	0.00683	MIS18BP1		ENSG00000138135	10	90965694	90967071	3	1	63621	2.0635	0.01953	CH25H
ENSG00000197712	4	38869298	38947360	221	17	65039	2.3721	0.0088439	FAM114A1		ENSG00000148377	10	1064847	1071799	28	7	65378	2.4648	0.0068552	IDI2		ENSG00000197982	1	38272651	38275126	1	1	64235	2.0625	0.019582	C1orf122
ENSG00000105852	7	94989256	95025680	57	10	65315	2.3713	0.0088638	PON3		ENSG00000205544	17	7306294	7307456	4	2	65188	2.464	0.0068689	TMEM256		ENSG00000213366	1	110210644	110252171	41	11	63426	2.0622	0.019593	GSTM2
ENSG00000213551	10	74943120	75008620	109	2	65540	2.3688	0.0089221	DNAJC9		ENSG00000213398	16	67973653	67978034	3	2	65388	2.4623	0.0069023	LCAT		ENSG00000188612	17	73163408	73179078	6	1	62624	2.0616	0.019622	SUMO2
ENSG00000005421	7	94926988	95025673	191	31	65222	2.3665	0.0089781	PON1		ENSG00000122877	10	64571756	64679660	326	22	65284	2.4616	0.006915	EGR2		ENSG00000128310	22	38219389	38221502	3	1	63993	2.061	0.019652	GALR3
ENSG00000204021	10	90484301	90512543	153	8	65415	2.3659	0.0089927	LIPK		ENSG00000024048	6	42531800	42661242	178	16	65216	2.4609	0.0069299	UBR2		ENSG00000161267	3	197236654	197300194	207	22	64009	2.0608	0.01966	BDH1
ENSG00000100325	22	30184597	30234271	121	13	65359	2.3639	0.0090409	ASCC2		ENSG00000072832	4	5749811	5894785	362	58	64530	2.4606	0.0069355	CRMP1		ENSG00000256053	14	104029299	104073860	85	8	63633	2.0578	0.019802	APOPT1
ENSG00000156042	10	75013517	75118617	236	2	65529	2.3624	0.0090775	TTC18		ENSG00000126778	14	61110133	61124977	10	2	65363	2.4599	0.0069491	SIX1		ENSG00000130414	2	240831867	240964819	514	34	63894	2.0569	0.019847	NDUFA10
ENSG00000164488	6	168693510	168720434	45	12	64772	2.3617	0.0090969	DACT2		ENSG00000248369	4	133356957	133368390	18	5	64684	2.4595	0.0069562	RP11-62N21.1		ENSG00000237190	5	133737778	133747589	7	3	63909	2.0552	0.01993	CDKN2AIPNL
ENSG00000206075	18	61143994	61172318	89	5	64672	2.3604	0.0091275	SERPINB5		ENSG00000122674	7	5938356	5965605	4	2	63816	2.4541	0.0070627	CCZ1		ENSG00000248919	7	99017372	99063820	72	7	64209	2.0548	0.019947	ATP5J2-PTCD1
ENSG00000179772	20	30432103	30433420	1	1	65485	2.3582	0.0091825	FOXS1		ENSG00000205927	21	34398153	34401504	1	1	63476	2.4516	0.007112	OLIG2		ENSG00000111647	12	100422233	100536626	255	16	64262	2.0544	0.01997	UHRF1BP1L
ENSG00000135974	2	105953816	105965668	28	7	65434	2.3559	0.0092398	C2orf49		ENSG00000108946	17	66507921	66547460	88	12	65215	2.4506	0.0071317	PRKAR1A		ENSG00000100191	22	32614465	32651328	113	18	63643	2.0539	0.019993	SLC5A4
ENSG00000001036	6	143815948	143832827	26	3	65449	2.3533	0.0093041	FUCA2		ENSG00000107036	9	5629025	5776557	330	19	65021	2.4504	0.0071348	KIAA1432		ENSG00000182199	12	57623110	57628718	6	3	63770	2.0539	0.019994	SHMT2
ENSG00000134365	1	196819371	196888102	95	7	64877	2.3512	0.0093569	CFHR4		ENSG00000055732	1	85483765	85514182	52	9	64993	2.4495	0.0071532	MCOLN3		ENSG00000120265	6	150070579	150132556	119	2	64106	2.0536	0.020009	PCMT1
ENSG00000117697	1	212899495	212965124	259	11	65445	2.3476	0.0094476	NSL1		ENSG00000259171	14	21152746	21168735	33	5	64380	2.4494	0.0071549	AL163636.6		ENSG00000198586	2	171847333	172087824	431	18	64035	2.0504	0.020165	TLK1
ENSG00000146842	7	129804555	129847610	79	11	64821	2.347	0.009462	TMEM209		ENSG00000217555	16	66586466	66600154	22	3	65454	2.4486	0.00717	CKLF		ENSG00000172531	11	67165654	67188654	33	5	63940	2.05	0.020185	PPP1CA
ENSG00000186298	12	111157485	111180744	48	8	65369	2.3468	0.009468	PPP1CC		ENSG00000204049	10	79626633	79629368	5	2	65193	2.4482	0.0071777	AL391421.1		ENSG00000189159	17	73131343	73164376	18	2	62911	2.0492	0.020221	HN1
ENSG00000224586	6	28493702	28502729	22	6	65565	2.3449	0.0095174	GPX5		ENSG00000136877	9	130556876	130576606	34	5	65171	2.4449	0.0072442	FPGS		ENSG00000138074	2	27422455	27435826	29	6	64334	2.048	0.020279	SLC5A6
ENSG00000170549	5	3596168	3601517	11	3	64952	2.3431	0.0095631	IRX1		ENSG00000100266	22	43231418	43411151	395	10	65052	2.4447	0.0072488	PACSIN2		ENSG00000254521	19	51994611	52005043	43	10	63906	2.0476	0.020301	SIGLEC12
ENSG00000064419	7	128594948	128695198	190	18	65247	2.3429	0.0095666	TNPO3		ENSG00000166260	17	53029263	53046146	57	5	65318	2.4445	0.0072518	COX11		ENSG00000183696	7	48128225	48148330	37	9	64046	2.0475	0.020302	UPP1
ENSG00000188425	19	46416475	46418036	2	1	63724	2.3427	0.0095717	NANOS2		ENSG00000258388	6	32121622	32139755	46	15	65522	2.4443	0.0072571	PPT2-EGFL8		ENSG00000124786	6	8413301	8435794	60	4	64290	2.0472	0.02032	SLC35B3
ENSG00000166912	15	31231144	31283810	126	11	65175	2.3424	0.0095792	MTMR10		ENSG00000184939	16	68563993	68609975	163	6	65168	2.441	0.0073243	ZFP90		ENSG00000112343	6	25963030	25987384	40	11	64098	2.0465	0.020352	TRIM38
ENSG00000249016	5	54252063	54253674	12	2	65515	2.3416	0.0096001	RP11-45H22.3		ENSG00000177683	7	108194987	108210194	36	6	65067	2.4383	0.007379	THAP5		ENSG00000154642	21	19161284	19191703	20	4	63803	2.0447	0.020442	C21orf91
ENSG00000107938	10	127408084	127452712	25	2	65246	2.3402	0.0096355	EDRF1		ENSG00000163738	4	74979891	75168816	185	12	65230	2.4365	0.0074142	MTHFD2L		ENSG00000165733	10	43278249	43330385	135	13	64078	2.0444	0.020459	BMS1
ENSG00000169714	3	128888327	128902765	5	2	65521	2.3401	0.0096396	CNBP		ENSG00000054803	20	54572496	54580528	6	3	64791	2.4351	0.0074444	CBLN4		ENSG00000165443	10	60936350	61007534	77	4	64305	2.0441	0.020474	PHYHIPL
ENSG00000148303	9	136215069	136218281	11	2	63922	2.3393	0.0096598	RPL7A		ENSG00000115540	2	198380295	198418423	38	6	65332	2.4349	0.0074483	MOB4		ENSG00000151952	12	129556270	130388211	2251	220	63696	2.0434	0.020506	TMEM132D
ENSG00000164675	7	123092454	123175131	115	14	65197	2.3386	0.0096776	IQUB		ENSG00000160392	19	40825443	40854434	55	9	64306	2.4299	0.0075506	C19orf47		ENSG00000205220	16	67968405	67970990	2	1	64156	2.0424	0.020556	PSMB10
ENSG00000156096	4	70345883	70391732	164	11	64786	2.3364	0.0097357	UGT2B4		ENSG00000163319	4	84377085	84390888	25	3	65482	2.4292	0.0075666	MRPS18C		ENSG00000157764	7	140419127	140624564	253	8	63956	2.0407	0.02064	BRAF
ENSG00000234719	16	12021230	12070500	110	11	65087	2.3323	0.0098423	RP11-166B2.1		ENSG00000171316	8	61591337	61779465	303	15	65032	2.4288	0.0075735	CHD7		ENSG00000163874	1	37940153	37949980	7	3	63045	2.0406	0.020646	ZC3H12A
ENSG00000126368	17	38249040	38256978	3	1	64094	2.3318	0.0098557	NR1D1		ENSG00000043591	10	115803806	115806667	3	2	65128	2.4267	0.0076187	ADRB1		ENSG00000134490	18	20777108	21017925	364	34	64067	2.0398	0.020686	TMEM241
ENSG00000172171	17	29224354	29233838	19	2	65530	2.3315	0.0098632	TEFM		ENSG00000080031	19	55692616	55720874	79	15	64890	2.4264	0.007625	PTPRH		ENSG00000152061	1	174128548	174964445	1419	17	64158	2.0381	0.020771	RABGAP1L
ENSG00000170967	11	103907308	103909922	5	2	64993	2.3314	0.0098653	DDI1		ENSG00000130958	9	99082988	99145992	194	12	64600	2.4261	0.007631	SLC35D2		ENSG00000123374	12	56360553	56366568	6	3	63736	2.0377	0.02079	CDK2
ENSG00000134242	1	114356433	114414381	90	13	64301	2.3298	0.0099088	PTPN22		ENSG00000171862	10	89622870	89731687	113	23	65102	2.4258	0.007637	PTEN		ENSG00000176402	7	99520892	99527243	18	4	64130	2.0373	0.020811	GJC3
ENSG00000141905	19	3359561	3469215	43	6	64644	2.3293	0.0099203	NFIC		ENSG00000182223	4	48492269	48496406	15	4	65002	2.423	0.0076966	ZAR1		ENSG00000100359	22	40766595	40806293	44	5	64160	2.0366	0.020844	SGSM3
ENSG00000177807	1	160007257	160040038	47	9	64628	2.3288	0.0099352	KCNJ10		ENSG00000166862	22	36959968	37099603	202	30	64687	2.4226	0.0077041	CACNG2		ENSG00000012124	19	35810164	35838258	14	5	63558	2.0348	0.020936	CD22
ENSG00000272916	10	75556272	75571409	11	3	64975	2.327	0.0099823	RP11-574K11.31		ENSG00000204519	19	58193337	58228669	73	13	65126	2.4225	0.0077067	ZNF551		ENSG00000002587	4	11394774	11431389	36	12	63448	2.0323	0.02106	HS3ST1
ENSG00000123700	17	68164814	68176189	6	2	63705	2.3266	0.0099933	KCNJ2		ENSG00000196628	18	52889562	53332018	647	48	65196	2.4215	0.007729	TCF4		ENSG00000170892	19	54693789	54697585	5	1	63654	2.0286	0.021249	TSEN34
ENSG00000065882	4	37892708	38140796	657	56	65023	2.3257	0.010018	TBC1D1		ENSG00000010438	9	33750515	33799230	120	17	65144	2.4193	0.0077741	PRSS3		ENSG00000134812	11	59596741	59612974	11	2	64304	2.0259	0.021387	GIF
ENSG00000137364	6	18128542	18155305	84	13	65378	2.3236	0.010073	TPMT		ENSG00000165660	10	126490354	126525239	44	6	65015	2.4173	0.0078176	FAM175B		ENSG00000115221	2	160956177	161128399	417	39	64104	2.0238	0.021498	ITGB6
ENSG00000111237	12	110928902	110939922	22	5	65465	2.3233	0.010083	VPS29		ENSG00000054967	11	73087309	73108519	24	3	64664	2.4167	0.0078309	RELT		ENSG00000149179	11	46958240	47185936	270	15	64035	2.0229	0.021543	C11orf49
ENSG00000159210	17	47006678	47022479	50	7	65256	2.3226	0.010101	SNF8		ENSG00000204267	6	32789610	32806557	153	23	65438	2.4167	0.0078319	TAP2		ENSG00000258987	14	94405901	94410475	5	1	62599	2.0224	0.021567	RP11-131H24.4
ENSG00000100982	20	44563267	44576662	27	10	65323	2.3226	0.010101	PCIF1		ENSG00000071242	6	166822852	167319939	1287	103	64971	2.4159	0.0078492	RPS6KA2		ENSG00000175324	8	38020839	38034248	17	4	63187	2.0221	0.021585	LSM1
ENSG00000125492	9	135457572	135465653	5	3	64742	2.3223	0.010108	BARHL1		ENSG00000080910	1	196788898	196928356	125	10	64925	2.4157	0.0078535	CFHR2		ENSG00000204687	6	29454474	29455738	1	1	64409	2.0217	0.021606	MAS1L
ENSG00000168454	18	9885763	9889272	13	4	64344	2.3208	0.010148	TXNDC2		ENSG00000124440	19	46800303	46846690	142	24	64995	2.4134	0.007903	HIF3A		ENSG00000116726	1	12834984	12838049	6	2	64065	2.0214	0.021617	PRAMEF12
ENSG00000179921	2	219124219	219128582	8	2	65191	2.3203	0.010164	GPBAR1		ENSG00000198363	8	62413116	62627155	474	37	65216	2.4133	0.0079042	ASPH		ENSG00000197123	7	63688852	63727309	138	15	64088	2.0211	0.021635	ZNF679
ENSG00000196800	5	147549296	147554961	7	2	65414	2.3194	0.010186	SPINK14		ENSG00000214891	11	49075266	49080664	13	3	65175	2.4127	0.0079166	TRIM64C		ENSG00000164197	5	63461671	63668696	262	15	64118	2.0198	0.021702	RNF180
ENSG00000101347	20	35518632	35580246	90	11	65250	2.3155	0.010292	SAMHD1		ENSG00000119669	14	77490888	77495034	4	2	65033	2.4119	0.0079356	IRF2BPL		ENSG00000131069	20	33459949	33515769	77	5	64239	2.0194	0.021721	ACSS2
ENSG00000183207	19	49496705	49519252	6	1	64110	2.3129	0.010364	RUVBL2		ENSG00000132972	13	25338290	25454059	295	15	65057	2.4106	0.007964	RNF17		ENSG00000136830	9	130267618	130341268	192	23	63829	2.0191	0.02174	FAM129B
ENSG00000104826	19	49519237	49520338	1	1	65439	2.3121	0.010386	LHB		ENSG00000196109	19	22361893	22379753	40	3	65507	2.4105	0.0079653	ZNF676		ENSG00000269891	10	98757795	99052413	707	60	63887	2.0163	0.021886	ARHGAP19-SLIT1
ENSG00000164764	8	73976775	74036323	164	15	65027	2.3088	0.010478	SBSPON		ENSG00000140932	16	66613351	66622178	19	4	65195	2.4105	0.0079658	CMTM2		ENSG00000135999	2	149402009	149545130	268	9	63702	2.0151	0.021947	EPC2
ENSG00000154133	11	124753587	124768396	56	10	64637	2.3064	0.010545	ROBO4		ENSG00000090372	19	47222764	47250251	36	6	65016	2.4093	0.0079919	STRN4		ENSG00000197818	20	48429250	48508779	180	17	63410	2.0145	0.021979	SLC9A8
ENSG00000111325	12	123459127	123464590	5	1	65413	2.3063	0.010548	OGFOD2		ENSG00000183423	4	110769358	110793471	46	5	65493	2.4065	0.0080526	LRIT3		ENSG00000112200	6	56951642	57035105	82	5	64158	2.0144	0.021982	ZNF451
ENSG00000120820	12	104382762	104457961	201	31	65223	2.3013	0.010688	GLT8D2		ENSG00000187372	5	140593509	140596993	6	2	65261	2.4064	0.0080559	PCDHB13		ENSG00000204138	1	28696114	28826881	317	7	64152	2.0141	0.022001	PHACTR4
ENSG00000196305	9	94972489	95056038	162	13	65135	2.2996	0.010736	IARS		ENSG00000179909	19	58208735	58220579	31	7	65401	2.4039	0.0081117	ZNF154		ENSG00000145242	4	66185281	66536213	1172	63	63754	2.0141	0.022002	EPHA5
ENSG00000135248	7	128349115	128371797	87	16	65364	2.2992	0.010745	FAM71F1		ENSG00000267060	17	41120105	41132545	11	3	65433	2.4037	0.0081156	PTGES3L		ENSG00000149300	11	111788756	111797596	6	1	64380	2.0135	0.02203	C11orf52
ENSG00000182180	10	75006510	75012451	11	1	65566	2.2987	0.010761	MRPS16		ENSG00000197756	2	217362912	217443903	213	29	65017	2.4033	0.0081246	RPL37A		ENSG00000166159	12	1929433	1945918	13	5	63689	2.0131	0.022052	LRTM2
ENSG00000271092	1	95583479	95712781	340	24	65238	2.2987	0.010762	TMEM56-RWDD3		ENSG00000221949	12	62995531	62997214	6	2	65078	2.4012	0.0081712	C12orf61		ENSG00000186185	17	43002077	43025082	60	14	63838	2.0128	0.02207	KIF18B
ENSG00000100276	22	29708922	29715668	4	2	64773	2.2976	0.010792	RASL10A		ENSG00000101638	18	44259081	44339220	261	43	64850	2.4004	0.0081882	ST8SIA5		ENSG00000173041	7	63980262	64023484	144	11	63551	2.0125	0.022083	ZNF680
ENSG00000162426	1	8377886	8404227	54	10	64947	2.2975	0.010795	SLC45A1		ENSG00000167261	16	68021297	68034489	12	3	65192	2.3996	0.0082074	DPEP2		ENSG00000123240	10	13141449	13180291	68	10	64065	2.0119	0.022115	OPTN
ENSG00000114126	3	141663277	141868386	595	14	64940	2.2962	0.010832	TFDP2		ENSG00000187838	17	7293046	7307416	20	5	65003	2.3978	0.008246	TMEM256-PLSCR3		ENSG00000198589	4	151185594	151936879	1023	29	64128	2.0116	0.022129	LRBA
ENSG00000164164	4	146031990	146101313	38	9	64987	2.2962	0.010833	OTUD4		ENSG00000262481	17	7293053	7307416	20	5	65003	2.3978	0.008246	C17orf61-PLSCR3		ENSG00000105707	19	35531410	35557475	70	10	63593	2.0115	0.022136	HPN
ENSG00000165672	10	120927215	120938345	16	3	65012	2.2951	0.010863	PRDX3		ENSG00000206559	3	28390637	28579613	220	14	65127	2.3964	0.0082783	ZCWPW2		ENSG00000178202	11	108342832	108369159	33	5	63656	2.0105	0.022189	KDELC2
ENSG00000018625	1	160085549	160113381	62	14	64773	2.2942	0.010889	ATP1A2		ENSG00000150967	12	123405498	123466196	33	7	65298	2.3962	0.008284	ABCB9		ENSG00000070366	17	1963133	2207065	536	19	64120	2.0104	0.022195	SMG6
ENSG00000120211	9	5231419	5235304	6	2	65225	2.2921	0.01095	INSL4		ENSG00000099995	22	30727977	30752936	74	12	65102	2.3959	0.0082896	SF3A1		ENSG00000020577	14	55033815	55260033	329	67	63557	2.0097	0.022229	SAMD4A
ENSG00000105819	7	102937869	102969958	34	9	65354	2.2914	0.010971	PMPCB		ENSG00000157557	21	40177231	40196879	32	5	64987	2.3957	0.0082942	ETS2		ENSG00000172289	11	59480296	59481337	4	2	64396	2.0097	0.022233	OR10V1
ENSG00000166803	15	64657193	64679886	31	4	65201	2.2914	0.010971	KIAA0101		ENSG00000123307	12	55413729	55423798	9	1	64853	2.3953	0.0083045	NEUROD4		ENSG00000188452	2	182401403	182545392	329	21	63763	2.0072	0.022362	CERKL
ENSG00000163376	3	67048727	67061634	16	4	65084	2.291	0.010981	KBTBD8		ENSG00000025434	11	47269851	47290396	45	7	65429	2.3915	0.0083908	NR1H3		ENSG00000146005	5	139175406	139224051	67	6	63539	2.007	0.022375	PSD2
ENSG00000146809	7	123207064	123277951	147	18	65241	2.2904	0.011	ASB15		ENSG00000172915	13	35516424	36247159	1515	44	65114	2.3911	0.0083996	NBEA		ENSG00000057252	1	179262925	179327815	252	17	63948	2.006	0.02243	SOAT1
ENSG00000220256	2	240684554	240724577	214	22	65319	2.2882	0.011064	AC093802.1		ENSG00000198865	5	42756903	42802462	118	12	65417	2.3892	0.0084437	CCDC152		ENSG00000133392	16	15797029	15950890	361	39	63839	2.0052	0.022469	MYH11
ENSG00000135750	1	233749750	233808258	126	25	64869	2.2877	0.011078	KCNK1		ENSG00000159618	16	57576333	57625593	145	15	65138	2.3877	0.0084764	GPR114		ENSG00000052795	4	159690290	159829201	154	11	63924	2.0049	0.022487	FNIP2
ENSG00000198270	12	112369086	112450970	116	5	65502	2.2871	0.011096	TMEM116		ENSG00000159792	16	67927175	67963581	26	3	65509	2.3875	0.0084822	PSKH1		ENSG00000103154	16	84002237	84036381	190	15	63562	2.0032	0.022576	NECAB2
ENSG00000180660	13	36047926	36050832	1	1	64478	2.286	0.011127	MAB21L1		ENSG00000109107	17	26900133	26904282	2	1	64515	2.387	0.0084923	ALDOC		ENSG00000254445	11	111783460	111797595	10	1	64310	2.002	0.022644	HSPB2-C11orf52
ENSG00000176246	14	20528204	20529142	9	2	65587	2.2848	0.011164	OR4L1		ENSG00000141664	18	60190240	60254942	140	17	65008	2.3869	0.0084962	ZCCHC2		ENSG00000153896	19	35248981	35264134	23	7	64220	2.0019	0.022645	ZNF599
ENSG00000185523	1	213003483	213020991	66	10	65113	2.2843	0.011178	C1orf227		ENSG00000026036	20	62290653	62330037	128	11	64896	2.3864	0.0085078	RTEL1-TNFRSF6B		ENSG00000160439	19	55550476	55582659	94	11	63967	2.001	0.022694	RDH13
ENSG00000183955	12	123868320	123893905	54	10	65382	2.2841	0.011183	SETD8		ENSG00000152409	5	78532012	78623038	148	11	65237	2.3842	0.0085573	JMY		ENSG00000161970	17	8280838	8286531	14	3	64252	2.001	0.022698	RPL26
ENSG00000181885	17	7163222	7167302	7	4	64525	2.2838	0.011191	CLDN7		ENSG00000082515	5	154320630	154348971	60	9	65232	2.3835	0.0085736	MRPL22		ENSG00000149403	11	120382468	120859613	915	86	63702	1.9992	0.022791	GRIK4
ENSG00000204701	6	29079668	29080603	4	2	65581	2.2823	0.011237	OR2J3		ENSG00000082438	2	165510134	165700189	491	28	65153	2.3807	0.0086396	COBLL1		ENSG00000119720	14	90742580	90798481	106	11	63907	1.9985	0.022832	NRDE2
ENSG00000175264	11	45670427	45687172	37	5	64451	2.2757	0.011431	CHST1		ENSG00000255713	17	56247017	56247940	4	1	65581	2.3781	0.0087005	OR4D2		ENSG00000197629	11	58975983	58980424	8	3	64318	1.9983	0.02284	MPEG1
ENSG00000234745	6	31321649	31324965	79	20	65513	2.2755	0.011437	HLA-B		ENSG00000099901	22	20103461	20114878	19	4	65039	2.3773	0.00872	RANBP1		ENSG00000119457	9	115641200	115653193	21	7	63310	1.9975	0.022887	SLC46A2
ENSG00000132837	5	78293438	78531861	543	27	65238	2.2752	0.011447	DMGDH		ENSG00000138375	2	217277137	217347776	212	21	65377	2.3769	0.0087297	SMARCAL1		ENSG00000157064	1	183217372	183387737	389	25	63921	1.9968	0.022924	NMNAT2
ENSG00000176920	19	49199228	49209207	32	3	65200	2.2747	0.011463	FUT2		ENSG00000206503	6	29909037	29913661	80	15	65444	2.3763	0.0087437	HLA-A		ENSG00000172508	11	67182439	67193078	13	3	63795	1.9968	0.022925	CARNS1
ENSG00000196123	16	67209505	67217943	7	2	65477	2.2738	0.011489	KIAA0895L		ENSG00000166548	16	66541906	66586447	82	4	65454	2.3747	0.0087818	TK2		ENSG00000105726	19	19756007	19774502	32	8	63574	1.9953	0.023005	ATP13A1
ENSG00000103056	16	68392231	68482591	135	14	64759	2.2736	0.011495	SMPD3		ENSG00000236637	9	21186617	21187598	3	2	64682	2.3744	0.0087886	IFNA4		ENSG00000066405	3	137717577	137752494	56	6	64037	1.9944	0.023052	CLDN18
ENSG00000163637	3	64079543	64431152	923	77	64947	2.2723	0.011534	PRICKLE2		ENSG00000118156	19	48023942	48059113	23	4	64759	2.3728	0.0088258	ZNF541		ENSG00000148690	10	95427640	95462329	87	7	63762	1.9943	0.023058	FRA10AC1
ENSG00000168827	3	158362067	158410364	168	9	65053	2.272	0.011542	GFM1		ENSG00000162426	1	8377886	8404227	54	10	64947	2.3725	0.0088353	SLC45A1		ENSG00000167094	9	130478345	130493879	20	2	63155	1.9935	0.023103	TTC16
ENSG00000228727	6	31730576	31732628	3	2	65100	2.2716	0.011557	SAPCD1		ENSG00000176920	19	49199228	49209207	32	3	65200	2.3719	0.0088489	FUT2		ENSG00000136754	10	27035522	27150016	315	16	63970	1.9929	0.023136	ABI1
ENSG00000169208	14	22037934	22038875	8	5	65051	2.2712	0.011567	OR10G3		ENSG00000108270	17	35306175	35414171	89	6	64965	2.3715	0.0088586	AATF		ENSG00000205300	20	4050799	4055812	30	9	63520	1.9923	0.023168	RP11-352D3.2
ENSG00000005100	17	5344232	5372380	75	16	65360	2.2708	0.01158	DHX33		ENSG00000049089	1	40766159	40783488	52	7	65360	2.3703	0.0088873	COL9A2		ENSG00000153283	3	111011566	111384597	961	54	64074	1.9921	0.023179	CD96
ENSG00000148935	11	22647188	22834601	318	22	64723	2.2676	0.011677	GAS2		ENSG00000141655	18	59992520	60058516	224	38	64700	2.3684	0.0089318	TNFRSF11A		ENSG00000114547	3	125687987	125702297	19	6	63728	1.9919	0.023189	ROPN1B
ENSG00000185215	14	103589779	103603776	21	5	64336	2.2671	0.011691	TNFAIP2		ENSG00000174957	11	55944094	55945032	1	1	65541	2.3682	0.0089367	OR5J2		ENSG00000113494	5	35048861	35230794	434	29	64085	1.9912	0.023229	PRLR
ENSG00000080910	1	196788898	196928356	125	10	64925	2.2659	0.01173	CFHR2		ENSG00000186283	1	179050512	179067158	45	12	65025	2.3676	0.0089516	TOR3A		ENSG00000091656	8	77593454	77779521	238	20	63965	1.9875	0.023435	ZFHX4
ENSG00000165863	10	118423207	118429775	13	4	64814	2.2658	0.011732	C10orf82		ENSG00000071462	7	73097355	73119491	54	6	65330	2.3651	0.0090117	WBSCR22		ENSG00000154723	21	27088815	27107984	24	6	63896	1.9858	0.023529	ATP5J
ENSG00000105677	19	36036497	36038428	4	2	65114	2.2657	0.011736	TMEM147		ENSG00000188322	16	28303840	28335170	45	9	65129	2.3649	0.0090184	SBK1		ENSG00000114805	3	155093369	155462856	896	29	64091	1.9856	0.023538	PLCH1
ENSG00000125122	16	67241042	67260951	20	4	65459	2.2643	0.011777	LRRC29		ENSG00000155719	16	21689835	21772050	73	12	64895	2.3616	0.0090988	OTOA		ENSG00000166152	16	49407734	49433342	65	7	64024	1.9856	0.02354	C16orf78
ENSG00000205544	17	7306294	7307456	4	2	65188	2.2643	0.011779	TMEM256		ENSG00000197217	8	23243296	23315208	200	22	65171	2.3614	0.0091026	ENTPD4		ENSG00000110696	11	16634679	16778428	165	14	63739	1.9856	0.023541	C11orf58
ENSG00000125912	19	3185561	3209573	18	2	64711	2.2622	0.011843	NCLN		ENSG00000254788	16	66586490	66613038	45	3	65464	2.3604	0.0091268	CKLF-CMTM1		ENSG00000253729	8	48685669	48872743	86	7	64077	1.9853	0.023553	PRKDC
ENSG00000128596	7	128430811	128462186	58	4	65068	2.262	0.011849	CCDC136		ENSG00000134152	15	34432875	34502297	134	10	64324	2.3597	0.0091438	KATNBL1		ENSG00000099290	10	51827648	51893269	4	1	64200	1.9851	0.023566	FAM21A
ENSG00000109881	11	27352374	27385415	78	13	65298	2.2604	0.011899	CCDC34		ENSG00000110318	11	101785746	101871789	182	15	65359	2.3594	0.0091526	KIAA1377		ENSG00000165912	11	47199076	47207994	16	4	63844	1.9849	0.023578	PACSIN3
ENSG00000113456	5	34905369	34919094	19	4	65124	2.2595	0.011926	RAD1		ENSG00000235878	21	47612391	47613673	1	1	65584	2.3547	0.0092699	AP001468.1		ENSG00000171860	12	8210898	8219067	8	3	63540	1.9849	0.023579	C3AR1
ENSG00000198443	17	39340354	39341594	8	1	65580	2.2567	0.012012	KRTAP4-1		ENSG00000196839	20	43248163	43280874	55	12	65023	2.3541	0.0092845	ADA		ENSG00000180198	1	28832455	28865812	58	6	64223	1.9838	0.023637	RCC1
ENSG00000213689	3	48506445	48509044	2	1	64720	2.2566	0.012018	TREX1		ENSG00000141086	16	67961543	67966317	1	1	65134	2.354	0.0092864	CTRL		ENSG00000179915	2	50145643	51259674	3244	116	64021	1.9825	0.02371	NRXN1
ENSG00000183011	17	7760003	7788556	46	7	65438	2.2547	0.012077	LSMD1		ENSG00000149177	11	48002113	48189670	305	17	65448	2.3522	0.0093314	PTPRJ		ENSG00000181092	3	186560463	186576252	43	12	63815	1.9819	0.023746	ADIPOQ
ENSG00000183605	10	120900279	120925179	59	6	64276	2.2524	0.012147	SFXN4		ENSG00000204351	6	31926857	31937532	31	10	65507	2.3513	0.009355	SKIV2L		ENSG00000212999	8	93895865	93898013	2	1	64191	1.9818	0.023753	AC117834.1
ENSG00000076662	19	10444452	10450499	26	4	65120	2.2524	0.012149	ICAM3		ENSG00000179912	12	57643392	57824788	178	10	65229	2.3507	0.0093685	R3HDM2		ENSG00000177119	12	45609770	45834187	443	16	64309	1.981	0.023794	ANO6
ENSG00000184209	12	123942188	123957701	35	6	65221	2.2521	0.012159	SNRNP35		ENSG00000168556	4	184426147	184432249	12	5	65154	2.3497	0.0093944	ING2		ENSG00000133958	14	93799565	94174222	711	24	64074	1.9804	0.023832	UNC79
ENSG00000205927	21	34398153	34401504	1	1	63476	2.2504	0.012212	OLIG2		ENSG00000101311	20	6055492	6104191	213	22	65106	2.3476	0.0094478	FERMT1		ENSG00000188897	16	11453702	11617444	581	43	63652	1.9783	0.023945	CTD-3088G3.8
ENSG00000198363	8	62413116	62627155	474	37	65216	2.2488	0.012263	ASPH		ENSG00000186075	17	38024417	38034149	31	3	65573	2.3473	0.0094539	ZPBP2		ENSG00000008517	16	3115298	3131908	9	1	63705	1.9783	0.023949	IL32
ENSG00000120659	13	43136872	43182149	111	12	65358	2.2478	0.012295	TNFSF11		ENSG00000148362	9	139886870	139888436	1	1	65527	2.3469	0.0094653	C9orf142		ENSG00000160551	17	27717482	27878922	192	11	63738	1.9782	0.023952	TAOK1
ENSG00000111275	12	112204691	112247782	31	3	65328	2.2472	0.012313	ALDH2		ENSG00000198342	19	12460185	12476719	7	4	64644	2.3465	0.0094764	ZNF442		ENSG00000214216	3	158680717	158984096	540	31	63979	1.9781	0.023958	IQCJ
ENSG00000155729	2	201353675	201384507	61	15	65137	2.2472	0.012314	KCTD18		ENSG00000212124	12	11174218	11175219	6	3	65251	2.3455	0.0095005	TAS2R19		ENSG00000213906	14	24774940	24781259	12	3	64283	1.9774	0.023997	LTB4R2
ENSG00000166507	10	75561669	75571589	8	2	64846	2.2457	0.012363	NDST2		ENSG00000129521	14	34393437	34931980	1044	93	64883	2.3442	0.0095346	EGLN3		ENSG00000126214	14	104028233	104167888	274	14	63567	1.9774	0.024	KLC1
ENSG00000145332	4	88081255	88161466	147	18	64540	2.2455	0.012369	KLHL8		ENSG00000196544	17	8091652	8093564	1	1	65414	2.344	0.0095382	C17orf59		ENSG00000215472	18	47008051	47017956	25	7	64164	1.9771	0.024013	RPL17-C18orf32
ENSG00000172057	17	38077294	38083854	10	4	64973	2.2442	0.01241	ORMDL3		ENSG00000159708	16	67360701	67419106	70	8	65505	2.3423	0.0095835	LRRC36		ENSG00000005810	13	77618792	77901185	408	20	63869	1.9755	0.024108	MYCBP2
ENSG00000237102	16	67244251	67260930	12	4	65479	2.244	0.012418	AC040160.1		ENSG00000213886	6	29523292	29527702	13	5	65436	2.3407	0.0096248	UBD		ENSG00000182645	10	118083940	118139541	126	13	64134	1.9723	0.024291	CCDC172
ENSG00000106348	7	128032331	128050306	51	12	64416	2.2434	0.012437	IMPDH1		ENSG00000188822	1	24197016	24285549	161	9	65416	2.3402	0.0096372	CNR2		ENSG00000152977	3	147111209	147228080	246	22	63756	1.9721	0.024298	ZIC1
ENSG00000176208	17	29158988	29222887	106	3	65466	2.2422	0.012475	ATAD5		ENSG00000270757	2	198365137	198415450	44	6	65407	2.3396	0.0096528	HSPE1-MOB4		ENSG00000114956	2	74153953	74186088	68	6	64239	1.9706	0.024387	DGUOK
ENSG00000106992	9	130628759	130640022	16	4	64746	2.2393	0.012568	AK1		ENSG00000159714	16	67428322	67450736	20	6	65270	2.3386	0.0096786	ZDHHC1		ENSG00000062822	19	50887461	50921273	40	2	63872	1.9705	0.02439	POLD1
ENSG00000182308	4	41983713	41988476	10	3	65245	2.2369	0.012646	DCAF4L1		ENSG00000102794	13	77522632	77532777	21	7	65155	2.3377	0.0097025	IRG1		ENSG00000035141	2	70523107	70529222	13	2	64318	1.9693	0.024459	FAM136A
ENSG00000120210	9	5131979	5185668	125	2	65263	2.2365	0.012661	INSL6		ENSG00000162433	1	65613232	65697828	151	11	65057	2.3374	0.0097082	AK4		ENSG00000157322	16	69984810	69998141	2	1	64008	1.9677	0.024549	CLEC18A
ENSG00000142949	1	43990858	44089343	208	14	65235	2.2363	0.012665	PTPRF		ENSG00000139880	14	23516271	23526747	8	3	64013	2.3365	0.009733	CDH24		ENSG00000165623	10	13263767	13276334	41	8	63017	1.9665	0.02462	UCMA
ENSG00000254858	19	18303992	18307758	13	3	65381	2.236	0.012676	MPV17L2		ENSG00000134571	11	47352957	47374253	39	10	65012	2.336	0.0097454	MYBPC3		ENSG00000143977	2	70508494	70520903	18	2	64287	1.965	0.024709	SNRPG
ENSG00000151849	13	25457171	25497018	99	14	65311	2.2345	0.012727	CENPJ		ENSG00000196862	2	108443388	108507297	6	2	64468	2.3359	0.0097491	RGPD4		ENSG00000184650	17	8243182	8249364	28	3	64165	1.9643	0.024749	ODF4
ENSG00000048740	10	11047259	11378674	836	56	64904	2.2344	0.012728	CELF2		ENSG00000134955	11	124932963	124959131	114	23	64535	2.3347	0.0097787	SLC37A2		ENSG00000171603	1	9789084	9884584	69	4	63890	1.9634	0.024802	CLSTN1
ENSG00000077522	1	236849754	236927931	192	25	64990	2.2343	0.012732	ACTN2		ENSG00000159713	16	67423712	67427438	7	2	65532	2.3346	0.0097822	TPPP3		ENSG00000163393	1	116519119	116612675	184	18	64312	1.9628	0.024837	SLC22A15
ENSG00000244537	17	39333698	39334460	4	1	65588	2.2342	0.012734	KRTAP4-2		ENSG00000166831	15	65032091	65067786	68	7	65356	2.3337	0.009806	RBPMS2		ENSG00000109472	4	166282346	166419472	492	19	64020	1.9622	0.024868	CPE
ENSG00000231925	6	33267471	33282164	29	6	65390	2.2341	0.012739	TAPBP		ENSG00000125457	17	73262309	73267308	3	1	64446	2.3328	0.0098283	MIF4GD		ENSG00000197279	6	28048753	28057341	18	3	64360	1.9615	0.024912	ZNF165
ENSG00000152078	1	95582894	95663163	209	25	65170	2.2337	0.012751	TMEM56		ENSG00000105649	19	18307594	18314884	10	2	65116	2.3319	0.0098535	RAB3A		ENSG00000173930	5	101569690	101632253	209	24	64015	1.9594	0.025032	SLCO4C1
ENSG00000163374	1	155629237	155658791	20	5	65071	2.2322	0.0128	YY1AP1		ENSG00000170802	2	48541776	48606433	195	19	65234	2.331	0.0098758	FOXN2		ENSG00000104635	8	22224762	22291642	199	12	64026	1.9583	0.025097	SLC39A14
ENSG00000147586	8	80830952	80942524	95	8	64997	2.2322	0.0128	MRPS28		ENSG00000175215	12	58213710	58240522	23	3	65108	2.3294	0.0099184	CTDSP2		ENSG00000055211	6	149887430	149912884	12	2	62818	1.9545	0.025323	GINM1
ENSG00000144749	3	66429221	66551687	208	21	64914	2.2317	0.012819	LRIG1		ENSG00000105223	19	40854363	40886346	26	8	64249	2.3292	0.0099249	PLD3		ENSG00000089558	17	40308909	40333296	20	4	64159	1.9542	0.025337	KCNH4
ENSG00000176390	17	29096406	29151794	158	3	65341	2.2315	0.012824	CRLF3		ENSG00000164651	7	20823906	20826505	2	1	63570	2.3282	0.0099505	SP8		ENSG00000115998	2	70377012	70475747	145	10	63604	1.9497	0.025609	C2orf42
ENSG00000268367	12	57810198	57810536	1	1	65343	2.2311	0.012838	AC126614.1		ENSG00000128311	22	37406900	37415681	21	5	64988	2.3273	0.009975	TST		ENSG00000188603	16	28477983	28506896	21	3	64110	1.9496	0.025614	CLN3
ENSG00000169607	2	113493930	113522254	42	5	65226	2.2298	0.01288	CKAP2L		ENSG00000165935	12	27619743	27655118	99	12	65314	2.3263	0.01	SMCO2		ENSG00000075891	10	102495360	102589698	123	11	63689	1.9495	0.025615	PAX2
ENSG00000145545	5	6633456	6669675	135	15	64994	2.2291	0.012904	SRD5A1		ENSG00000206532	3	110607231	110612323	9	4	65193	2.3258	0.010014	RP11-553A10.1		ENSG00000250588	3	158680024	159615155	1666	80	63898	1.9493	0.025627	IQCJ-SCHIP1
ENSG00000135111	12	115108059	115121969	2	1	65135	2.2289	0.01291	TBX3		ENSG00000145692	5	78407602	78428108	49	9	65260	2.3246	0.010048	BHMT		ENSG00000119650	14	76368479	76550928	334	21	64029	1.9493	0.025629	IFT43
ENSG00000177728	17	73437240	73496171	112	9	65286	2.2287	0.012916	KIAA0195		ENSG00000163687	3	58177984	58200424	72	11	64397	2.3243	0.010056	DNASE1L3		ENSG00000139725	12	122215664	122241309	9	4	63529	1.9487	0.025664	RHOF
ENSG00000138792	4	111286889	111486441	416	33	65122	2.2287	0.012919	ENPEP		ENSG00000204420	6	31686371	31694491	13	4	65445	2.3241	0.010059	C6orf25		ENSG00000151704	11	128706210	128737268	72	11	63783	1.9483	0.025691	KCNJ1
ENSG00000030304	9	113431051	113563859	359	39	65196	2.2284	0.012928	MUSK		ENSG00000165916	11	47440320	47447993	12	3	65145	2.3241	0.010059	PSMC3		ENSG00000040487	1	19638820	19655794	78	10	64061	1.9479	0.025715	PQLC2
ENSG00000163825	3	46538981	46542439	12	3	65388	2.2276	0.012954	RTP3		ENSG00000112699	6	1624041	2245926	1034	73	64893	2.323	0.010089	GMDS		ENSG00000159374	2	74785010	74875465	35	8	63420	1.9474	0.025741	M1AP
ENSG00000112214	6	97010424	97064512	126	9	65352	2.2274	0.012961	FHL5		ENSG00000160469	19	55793440	55823901	65	9	64744	2.3225	0.010102	BRSK1		ENSG00000148688	10	92631473	92668312	57	7	63536	1.9471	0.025763	RPP30
ENSG00000172073	2	88824169	88829102	11	3	64964	2.2272	0.012965	TEX37		ENSG00000123815	19	41197434	41224112	57	10	65038	2.3214	0.010133	ADCK4		ENSG00000119537	18	60994959	61034743	69	8	63726	1.9467	0.025788	KDSR
ENSG00000242220	21	33948862	33959683	35	6	64398	2.2262	0.013001	TCP10L		ENSG00000197324	14	23340822	23350789	6	3	64731	2.3209	0.010145	LRP10		ENSG00000196812	6	28092338	28097860	11	3	64080	1.9463	0.025808	ZSCAN16
ENSG00000160439	19	55550476	55582659	94	11	65138	2.226	0.013006	RDH13		ENSG00000117505	1	93811445	93835055	36	4	65375	2.3209	0.010147	DR1		ENSG00000112208	6	57037124	57054631	14	2	63998	1.9462	0.025815	BAG2
ENSG00000143622	1	155867599	155881195	18	3	65485	2.2243	0.013063	RIT1		ENSG00000068079	17	41158742	41166473	12	2	65232	2.3174	0.01024	IFI35		ENSG00000184164	22	50311815	50321188	21	3	62626	1.9444	0.025925	CRELD2
ENSG00000203995	1	53308183	53360670	93	6	65418	2.2233	0.013096	ZYG11A		ENSG00000108950	17	66531254	66597530	126	22	64777	2.3173	0.010243	FAM20A		ENSG00000197177	10	134884433	134945179	8	1	62440	1.9441	0.025942	GPR123
ENSG00000172379	15	80696692	80890278	450	53	65020	2.2233	0.013098	ARNT2		ENSG00000106404	7	100875373	100882101	12	4	65032	2.3165	0.010267	CLDN15		ENSG00000256500	14	104029299	104152261	237	17	63572	1.9424	0.026042	RP11-73M18.2
ENSG00000176046	16	28548606	28550495	7	2	64939	2.2231	0.013104	NUPR1		ENSG00000270386	4	70454912	70518967	204	18	64902	2.3151	0.010303	UGT2A1		ENSG00000140575	15	90931450	91045475	261	11	64197	1.9421	0.026065	IQGAP1
ENSG00000183960	3	19189946	19577138	414	38	64977	2.2227	0.013118	KCNH8		ENSG00000168306	3	58490863	58523046	39	8	64655	2.3151	0.010304	ACOX2		ENSG00000196588	22	40806285	41032706	290	10	64114	1.9419	0.026076	MKL1
ENSG00000109339	4	86936276	87515284	1356	45	65071	2.2225	0.013124	MAPK10		ENSG00000165124	9	113127531	113342160	766	54	65158	2.3115	0.010401	SVEP1		ENSG00000110955	12	57031959	57039798	8	2	64064	1.9418	0.026081	ATP5B
ENSG00000105223	19	40854363	40886346	26	8	64249	2.2206	0.013188	PLD3		ENSG00000168676	16	67323331	67360666	31	4	65522	2.3106	0.010428	KCTD19		ENSG00000162407	1	56960419	57110974	431	40	63939	1.9416	0.026093	PPAP2B
ENSG00000123552	6	99880190	99969604	207	17	65349	2.2194	0.01323	USP45		ENSG00000198374	6	27833034	27833606	2	1	65469	2.3102	0.010438	HIST1H2AL		ENSG00000151575	15	56536207	56738195	384	12	63985	1.9415	0.026099	TEX9
ENSG00000268550	19	14834747	14835121	2	1	65133	2.2188	0.01325	AC090427.1		ENSG00000173610	4	70454135	70518965	205	18	64905	2.3093	0.010462	UGT2A1		ENSG00000103222	16	16043434	16236931	551	44	63755	1.9412	0.026114	ABCC1
ENSG00000096968	9	4985033	5128183	290	9	65014	2.217	0.013312	JAK2		ENSG00000022567	8	142217265	142318404	227	30	64833	2.3087	0.010479	SLC45A4		ENSG00000156127	14	75988768	76013358	42	8	62886	1.9409	0.026134	BATF
ENSG00000204851	19	46990163	46999755	28	8	65099	2.2153	0.013371	PNMAL2		ENSG00000168056	11	65306276	65326401	18	5	65260	2.3079	0.010503	LTBP3		ENSG00000108828	17	41166622	41177140	8	2	63421	1.9401	0.026183	VAT1
ENSG00000100280	22	29723669	29819168	145	17	64614	2.2147	0.013389	AP1B1		ENSG00000146674	7	45951949	45961473	15	5	64432	2.3074	0.010517	IGFBP3		ENSG00000171017	19	7953390	7966901	8	3	63670	1.9399	0.026197	LRRC8E
ENSG00000021488	19	33321415	33360672	134	15	65305	2.2147	0.013391	SLC7A9		ENSG00000012232	8	28457986	28613116	116	7	64983	2.3051	0.01058	EXTL3		ENSG00000064199	11	124543694	124567414	25	3	64001	1.9397	0.026207	SPA17
ENSG00000174292	17	7283853	7293093	34	8	64970	2.2145	0.013396	TNK1		ENSG00000162624	1	75594119	75627218	18	6	64276	2.3039	0.010615	LHX8		ENSG00000183844	21	42676139	42729358	143	20	63904	1.9397	0.026207	FAM3B
ENSG00000148848	10	127700950	128077024	1113	86	65110	2.2142	0.013409	ADAM12		ENSG00000153037	5	112196919	112205485	36	8	65209	2.3012	0.010691	SRP19		ENSG00000185651	22	21903736	21978323	77	2	64249	1.9386	0.026275	UBE2L3
ENSG00000186825	2	132552534	132559234	2	1	65582	2.213	0.01345	C2orf27B		ENSG00000115604	2	102927989	103015218	317	16	65377	2.3003	0.010716	IL18R1		ENSG00000110013	11	124503009	124565603	79	4	64153	1.9385	0.026278	SIAE
ENSG00000196968	10	75532049	75540009	10	2	65465	2.2125	0.013467	FUT11		ENSG00000057252	1	179262925	179327815	252	17	65114	2.2988	0.010758	SOAT1		ENSG00000100060	22	37865101	37882439	15	4	63979	1.9385	0.02628	MFNG
ENSG00000100373	22	45680863	45691755	26	4	64947	2.212	0.013482	UPK3A		ENSG00000198300	19	57321445	57352096	34	6	65103	2.2986	0.010764	PEG3		ENSG00000198315	6	28109688	28127250	41	5	64339	1.9384	0.026288	ZKSCAN8
ENSG00000165886	10	99258625	99330966	145	17	65142	2.2116	0.013496	UBTD1		ENSG00000241404	6	32132360	32136058	10	4	65558	2.2983	0.010772	EGFL8		ENSG00000143382	1	150521884	150533413	17	5	63550	1.9384	0.02629	ADAMTSL4
ENSG00000060709	12	130880682	131200826	919	101	64813	2.2113	0.013506	RIMBP2		ENSG00000175764	9	124584207	124855885	852	47	65087	2.2974	0.010797	TTLL11		ENSG00000067221	15	74275547	74286963	27	6	63755	1.9375	0.026345	STOML1
ENSG00000167272	12	121016567	121019201	5	2	64200	2.2112	0.013513	POP5		ENSG00000042062	20	49202645	49308065	205	24	64828	2.2975	0.010797	FAM65C		ENSG00000166889	11	59404189	59436453	27	2	64319	1.9371	0.026369	PATL1
ENSG00000205186	8	82370576	82373814	5	3	65211	2.2089	0.01359	FABP9		ENSG00000197283	6	33387847	33421466	51	13	65288	2.2969	0.010813	SYNGAP1		ENSG00000140859	16	57792129	57896957	288	33	63750	1.9362	0.02642	KIFC3
ENSG00000258484	15	69110560	69239150	138	14	65240	2.207	0.013656	SPESP1		ENSG00000182054	15	90626277	90645736	25	3	65121	2.2951	0.010865	IDH2		ENSG00000268423	19	47050313	47104118	112	17	63557	1.936	0.026432	AC011551.3
ENSG00000141034	17	17942606	17971718	42	3	65265	2.2048	0.013735	GID4		ENSG00000141141	17	35969787	36003493	38	5	65118	2.2945	0.010881	DDX52		ENSG00000099949	22	21333751	21353327	21	5	63419	1.9359	0.026438	LZTR1
ENSG00000175213	11	46722368	46727462	5	2	65306	2.2033	0.013787	ZNF408		ENSG00000234829	9	21227242	21228221	4	1	65568	2.2943	0.010886	IFNA17		ENSG00000100983	20	33516236	33543620	34	5	64010	1.9341	0.026552	GSS
ENSG00000180532	19	58180303	58190520	25	4	65057	2.203	0.013798	ZSCAN4		ENSG00000011143	17	56282803	56296966	16	5	64635	2.2943	0.010886	MKS1		ENSG00000168538	4	184580420	184634745	126	10	63788	1.9337	0.026575	TRAPPC11
ENSG00000168631	6	30908749	30921998	36	11	65509	2.2024	0.013817	DPCR1		ENSG00000146809	7	123207064	123277951	147	18	65241	2.294	0.010897	ASB15		ENSG00000166226	12	69979114	69995350	52	8	63744	1.9335	0.026586	CCT2
ENSG00000184060	17	29233362	29286340	37	4	65254	2.202	0.013833	ADAP2		ENSG00000107902	10	126150403	126306457	603	43	64728	2.2929	0.010926	LHPP		ENSG00000182572	6	27839623	27840099	1	1	64208	1.9309	0.026747	HIST1H3I
ENSG00000145246	4	47487305	47595503	349	32	65232	2.2018	0.013839	ATP10D		ENSG00000254858	19	18303992	18307758	13	3	65381	2.2919	0.010955	MPV17L2		ENSG00000177200	16	53088945	53363062	438	20	63736	1.9298	0.026817	CHD9
ENSG00000183423	4	110769358	110793471	46	5	65493	2.2014	0.013855	LRIT3		ENSG00000100368	22	37309670	37336491	84	7	64957	2.2906	0.010993	CSF2RB		ENSG00000170484	12	52959566	52967609	56	14	64185	1.9277	0.026947	KRT74
ENSG00000165792	14	21457929	21465189	9	3	65020	2.2007	0.01388	METTL17		ENSG00000136286	7	45002261	45018697	9	3	64348	2.2898	0.011015	MYO1G		ENSG00000127463	1	19542158	19578046	100	12	64141	1.9274	0.026962	EMC1
ENSG00000160469	19	55793440	55823901	65	9	64744	2.2006	0.013882	BRSK1		ENSG00000204421	6	31686425	31689622	7	3	65355	2.2897	0.011019	LY6G6C		ENSG00000136824	9	106856541	106903698	72	5	64185	1.9262	0.027038	SMC2
ENSG00000106633	7	44183872	44237769	103	17	64988	2.2005	0.013884	GCK		ENSG00000214274	14	21152336	21167130	34	4	64284	2.2893	0.011031	ANG		ENSG00000027001	13	24304328	24463558	396	20	64033	1.9256	0.027078	MIPEP
ENSG00000213782	12	12966250	12982915	46	10	65256	2.2	0.013902	DDX47		ENSG00000168505	2	237073879	237077012	3	2	65096	2.2887	0.011048	GBX2		ENSG00000164818	7	766338	829190	159	10	63193	1.9235	0.027209	HEATR2
ENSG00000105538	19	49223844	49243978	38	5	64973	2.1999	0.013908	RASIP1		ENSG00000161835	12	52400724	52409673	8	5	64293	2.2887	0.011049	GRASP		ENSG00000137675	11	102562218	102576537	71	11	64169	1.9232	0.027225	MMP27
ENSG00000182158	7	137559725	137686813	185	24	65152	2.1997	0.013915	CREB3L2		ENSG00000149646	20	34556512	34618622	64	5	65383	2.2879	0.011072	CNBD2		ENSG00000131697	1	5922871	6052533	288	12	63469	1.923	0.02724	NPHP4
ENSG00000137288	6	33662070	33679504	62	8	65401	2.1989	0.013942	UQCC2		ENSG00000153790	7	25174316	25219975	203	15	65334	2.2864	0.011115	C7orf31		ENSG00000102977	16	67691415	67694713	3	1	63274	1.9228	0.027253	ACD
ENSG00000109536	4	190861943	190884359	29	1	65500	2.1989	0.013943	FRG1		ENSG00000268367	12	57810198	57810536	1	1	65343	2.2863	0.011117	AC126614.1		ENSG00000162384	1	53679771	53686289	9	2	64113	1.9227	0.02726	C1orf123
ENSG00000083223	9	88902648	88969369	86	7	64972	2.1985	0.013956	ZCCHC6		ENSG00000142552	19	50030875	50050219	78	2	65446	2.2856	0.011139	RCN3		ENSG00000204956	5	140710252	140892546	417	34	64235	1.9211	0.027362	PCDHGA1
ENSG00000205930	21	34144411	34266043	273	19	65139	2.1981	0.013972	C21orf49		ENSG00000204954	12	104343980	104359486	62	12	65524	2.2848	0.011161	C12orf73		ENSG00000133800	11	10578513	10633236	128	18	63578	1.9202	0.027418	LYVE1
ENSG00000260415	12	52203789	52206636	3	2	64851	2.1951	0.014079	AC068987.1		ENSG00000104714	8	564746	688106	634	33	65098	2.2848	0.011162	ERICH1		ENSG00000164707	7	135365985	135414006	132	17	64089	1.9199	0.027437	SLC13A4
ENSG00000172554	2	946554	1371385	1712	63	65095	2.1939	0.01412	SNTG2		ENSG00000170915	6	52226219	52272575	149	30	65063	2.2837	0.011194	PAQR8		ENSG00000178105	11	108535752	108811657	351	14	63653	1.9185	0.027523	DDX10
ENSG00000136270	7	45139699	45151646	20	6	64668	2.1933	0.014142	TBRG4		ENSG00000089505	16	66600294	66613040	23	2	65474	2.2799	0.011307	CMTM1		ENSG00000178301	11	77300436	77321400	41	4	64136	1.9184	0.027531	AQP11
ENSG00000172650	10	75434033	75457639	3	1	65047	2.193	0.014154	AGAP5		ENSG00000258818	14	21152259	21168761	39	5	64388	2.2789	0.011337	RNASE4		ENSG00000073849	3	186648274	186796341	328	41	63688	1.916	0.027686	ST6GAL1
ENSG00000100804	14	23485752	23504439	13	4	64237	2.192	0.014189	PSMB5		ENSG00000144852	3	119499331	119537332	128	22	65277	2.2787	0.011342	NR1I2		ENSG00000182185	14	68286496	69196935	1800	89	63862	1.9159	0.027687	RAD51B
ENSG00000121073	17	47778305	47786376	3	2	64420	2.191	0.014225	SLC35B1		ENSG00000164488	6	168693510	168720434	45	12	64772	2.2748	0.011459	DACT2		ENSG00000269605	20	43234346	43248126	21	5	64145	1.9146	0.027771	Z97053.1
ENSG00000198894	14	77564440	77583630	31	6	64148	2.1901	0.014258	CIPC		ENSG00000123427	12	58165275	58176324	14	2	65436	2.2743	0.011475	METTL21B		ENSG00000145912	5	177576461	177580968	7	2	62751	1.9145	0.027775	NHP2
ENSG00000005810	13	77618792	77901185	408	20	65039	2.1879	0.014339	MYCBP2		ENSG00000151208	10	79550549	79686378	320	11	65149	2.2729	0.011517	DLG5		ENSG00000074660	17	1537152	1549041	10	3	63925	1.9142	0.027798	SCARF1
ENSG00000174562	19	51328545	51340469	9	3	64486	2.1874	0.014357	KLK15		ENSG00000132591	17	27181956	27188085	14	2	65528	2.2712	0.011568	ERAL1		ENSG00000182636	15	23930565	23932450	1	1	62971	1.9133	0.027858	NDN
ENSG00000268155	9	5077163	5084580	14	2	65492	2.1867	0.014382	AL161450.1		ENSG00000106004	7	27180671	27183287	6	3	64380	2.2706	0.011586	HOXA5		ENSG00000070985	11	2425745	2444275	1	1	63578	1.9115	0.02797	TRPM5
ENSG00000180878	11	6226796	6232362	5	2	64621	2.1852	0.014437	C11orf42		ENSG00000151615	4	147560045	147563626	7	2	65455	2.2698	0.011609	POU4F2		ENSG00000162664	1	90460671	90501090	40	7	63829	1.9104	0.028042	ZNF326
ENSG00000139914	14	24600484	24602058	2	1	64567	2.1839	0.014486	FITM1		ENSG00000159753	16	67678822	67691472	14	3	64463	2.2689	0.011638	RLTPR		ENSG00000257327	12	104235229	104238442	14	4	63541	1.91	0.028068	RP11-650K20.3
ENSG00000168769	4	106067032	106200973	260	24	65407	2.1835	0.014501	TET2		ENSG00000159761	16	67700719	67702661	1	1	65134	2.2676	0.011677	C16orf86		ENSG00000088756	18	6729717	6915715	249	31	63703	1.9092	0.028118	ARHGAP28
ENSG00000102878	16	67197288	67203848	2	1	65513	2.1833	0.014508	HSF4		ENSG00000154305	1	222791428	222841354	112	10	65271	2.2667	0.011704	MIA3		ENSG00000137080	9	21165636	21166659	2	1	64094	1.9086	0.028154	IFNA21
ENSG00000163737	4	74846794	74847841	2	1	64771	2.181	0.014593	PF4		ENSG00000104499	8	143915663	143997922	243	12	65413	2.2663	0.011717	GML		ENSG00000127663	19	4969125	5153606	394	29	63256	1.9075	0.028229	KDM4B
ENSG00000165935	12	27619743	27655118	99	12	65314	2.1795	0.014649	SMCO2		ENSG00000162402	1	55532032	55680786	213	14	65327	2.2623	0.011839	USP24		ENSG00000106565	7	150488373	150498448	34	7	63748	1.9068	0.02827	TMEM176B
ENSG00000122986	12	111065646	111142755	133	10	65438	2.1781	0.014698	HVCN1		ENSG00000204713	6	28870779	28891766	60	11	65505	2.2619	0.011853	TRIM27		ENSG00000183773	22	21319396	21335649	21	3	64083	1.9051	0.028384	AIFM3
ENSG00000026297	6	167342992	167370679	55	12	64744	2.1777	0.014714	RNASET2		ENSG00000153187	1	245014468	245027844	1	1	65583	2.2617	0.011857	HNRNPU		ENSG00000163093	2	170335688	170382432	107	17	64175	1.9039	0.028462	BBS5
ENSG00000198300	19	57321445	57352096	34	6	65103	2.1776	0.014718	PEG3		ENSG00000183597	22	20004537	20053449	138	18	65109	2.2604	0.011897	TANGO2		ENSG00000251569	2	170335990	170382432	107	17	64175	1.9039	0.028462	RP11-724O16.1
ENSG00000198765	1	115397424	115537991	312	20	65348	2.1771	0.014735	SYCP1		ENSG00000128342	22	30636436	30642840	10	4	64704	2.2604	0.011899	LIF		ENSG00000204084	1	38326369	38412729	135	15	63841	1.9035	0.02849	INPP5B
ENSG00000236104	6	33282183	33285719	4	2	65567	2.1769	0.014745	ZBTB22		ENSG00000258366	20	62289163	62328416	126	12	64976	2.2598	0.011915	RTEL1		ENSG00000140521	15	89859534	89878092	26	3	63760	1.9028	0.028535	POLG
ENSG00000187486	11	17407406	17410878	10	3	65397	2.1762	0.014769	KCNJ11		ENSG00000099219	9	5765076	5833117	105	12	64890	2.2595	0.011925	ERMP1		ENSG00000144354	2	174219548	174233725	29	6	63556	1.9026	0.028544	CDCA7
ENSG00000137871	15	56922379	57210769	452	20	65252	2.1736	0.014866	ZNF280D		ENSG00000135446	12	58141510	58149796	7	3	64430	2.2584	0.01196	CDK4		ENSG00000187391	7	77646393	79082890	4364	209	63902	1.9019	0.028592	MAGI2
ENSG00000198326	20	2795614	2800930	6	3	63642	2.1719	0.01493	TMEM239		ENSG00000204386	6	31825436	31830683	5	2	65124	2.2577	0.011983	NEU1		ENSG00000110315	11	10533225	10562777	92	11	64032	1.901	0.028654	RNF141
ENSG00000162374	1	50513686	50669458	143	19	65277	2.1716	0.014943	ELAVL4		ENSG00000185340	22	29702572	29708774	11	4	63716	2.2569	0.012008	GAS2L1		ENSG00000050405	12	50569571	50677329	114	7	64052	1.9004	0.028688	LIMA1
ENSG00000121892	4	39824483	39979576	366	25	65155	2.1715	0.014948	PDS5A		ENSG00000185088	15	63418071	63450220	106	14	65431	2.2563	0.012025	RPS27L		ENSG00000180855	19	12540521	12551926	67	4	64278	1.9002	0.028706	ZNF443
ENSG00000177565	3	176737143	176915261	356	24	65053	2.1696	0.015017	TBL1XR1		ENSG00000100968	14	24834879	24848810	28	7	65022	2.256	0.012035	NFATC4		ENSG00000213132	3	187896331	187898598	5	2	63062	1.9	0.028715	AC022498.1
ENSG00000136715	2	128698791	128785694	141	12	65232	2.1684	0.015064	SAP130		ENSG00000111666	12	102090725	102137918	93	15	64913	2.2559	0.012039	CHPT1		ENSG00000157379	14	24759804	24769039	22	5	64320	1.8987	0.0288	DHRS1
ENSG00000175073	8	67540722	67579452	43	5	65128	2.1679	0.015084	VCPIP1		ENSG00000197165	16	28603264	28608430	21	5	65291	2.2555	0.01205	SULT1A2		ENSG00000175832	17	41605212	41656988	94	8	63883	1.8984	0.028822	ETV4
ENSG00000011007	1	24069645	24088549	12	5	64376	2.1678	0.015087	TCEB3		ENSG00000134115	3	1134260	1445901	1060	89	64729	2.2552	0.012061	CNTN6		ENSG00000182107	14	61744088	61748558	9	4	64116	1.8983	0.028828	TMEM30B
ENSG00000158714	1	159796540	159807039	15	2	65169	2.1669	0.015119	SLAMF8		ENSG00000204315	6	32096484	32098068	6	3	65219	2.254	0.012097	FKBPL		ENSG00000188735	12	122150658	122220907	58	2	62405	1.8982	0.028834	TMEM120B
ENSG00000111229	12	110872630	110888227	36	6	65487	2.1668	0.015126	ARPC3		ENSG00000172086	2	88326724	88355248	35	4	65304	2.2526	0.012141	KRCC1		ENSG00000160716	1	154540257	154552502	15	6	63561	1.8975	0.028884	CHRNB2
ENSG00000081026	1	113933371	114228545	458	29	64890	2.1666	0.015132	MAGI3		ENSG00000164331	5	72848160	72861511	37	5	65212	2.2525	0.012144	ANKRA2		ENSG00000269449	7	95171457	95173854	5	3	62120	1.8971	0.028904	AC002451.1
ENSG00000100330	22	30279144	30426855	306	18	65415	2.1665	0.015136	MTMR3		ENSG00000113356	5	89767565	89810370	83	14	65018	2.2522	0.012153	POLR3G		ENSG00000143379	1	150898739	150937213	52	8	63916	1.8969	0.028919	SETDB1
ENSG00000122970	12	110562140	110656602	163	14	65493	2.1651	0.015189	IFT81		ENSG00000080345	2	152266397	152364527	178	17	65360	2.2517	0.012171	RIF1		ENSG00000178358	11	6942205	6943264	7	2	64402	1.8965	0.02895	OR2D3
ENSG00000106400	7	100860949	100867471	19	4	65149	2.1616	0.015326	ZNHIT1		ENSG00000089225	12	114791736	114846247	98	18	64770	2.2517	0.012171	TBX5		ENSG00000221932	11	124789146	124790573	2	1	64380	1.8961	0.028973	HEPN1
ENSG00000175906	17	41476327	41478505	5	2	65500	2.1615	0.015327	ARL4D		ENSG00000173442	11	65343509	65360121	13	5	64725	2.2498	0.012231	EHBP1L1		ENSG00000182175	15	93586636	93632433	59	9	62829	1.8952	0.02903	RGMA
ENSG00000175322	18	14057456	14132489	124	14	64969	2.1611	0.015342	ZNF519		ENSG00000151353	2	667335	677439	23	4	64477	2.2492	0.01225	TMEM18		ENSG00000182899	3	197676858	197683481	14	2	63832	1.8942	0.029098	RPL35A
ENSG00000135862	1	182992595	183114727	367	7	65125	2.1594	0.015408	LAMC1		ENSG00000139567	12	52300692	52317145	38	8	64666	2.2484	0.012275	ACVRL1		ENSG00000205213	11	27387508	27494322	186	25	64128	1.894	0.029113	LGR4
ENSG00000115641	2	105974169	106054970	209	33	64690	2.1577	0.015474	FHL2		ENSG00000259316	15	64472547	64665980	265	10	65401	2.2473	0.012311	CTD-2116N17.1		ENSG00000175216	11	46764598	46867847	119	12	64219	1.8932	0.029165	CKAP5
ENSG00000152904	1	235490665	235507847	28	4	65242	2.1576	0.015478	GGPS1		ENSG00000165417	14	81641796	81687721	82	12	65280	2.2472	0.012314	GTF2A1		ENSG00000116005	2	70484518	70508323	41	3	64236	1.8932	0.029167	PCYOX1
ENSG00000175189	12	57828543	57844611	26	4	65275	2.1572	0.015495	INHBC		ENSG00000120210	9	5131979	5185668	125	2	65263	2.2466	0.012333	INSL6		ENSG00000075089	12	100592900	100635643	77	12	64320	1.8921	0.029238	ACTR6
ENSG00000204873	17	39388715	39389705	1	1	65325	2.1568	0.015512	KRTAP9-3		ENSG00000213760	6	31512239	31516204	13	6	65545	2.2449	0.012386	ATP6V1G2		ENSG00000099958	22	24176690	24181315	14	3	64132	1.892	0.029243	DERL3
ENSG00000076067	12	56915713	56984745	151	15	65243	2.1562	0.015535	RBMS2		ENSG00000271271	4	70454135	70505360	189	17	64953	2.2446	0.012396	UGT2A2		ENSG00000175766	5	176057683	176073642	7	2	63508	1.8918	0.02926	EIF4E1B
ENSG00000100938	14	24701628	24708448	7	3	65308	2.1549	0.015584	GMPR2		ENSG00000004766	7	92861653	92988338	130	18	64997	2.2445	0.012401	CCDC132		ENSG00000120256	6	150139934	150186199	60	3	63926	1.8913	0.029294	LRP11
ENSG00000100266	22	43231418	43411151	395	10	65052	2.1547	0.015592	PACSIN2		ENSG00000198917	9	131581930	131592100	29	4	65448	2.2443	0.012408	C9orf114		ENSG00000117691	1	212606229	212619714	42	7	64087	1.8908	0.029327	NENF
ENSG00000179630	13	44453420	44468068	49	9	65517	2.1526	0.015675	LACC1		ENSG00000169118	15	64457716	64648442	259	10	65404	2.2438	0.012422	CSNK1G1		ENSG00000233822	6	27806323	27823487	27	5	64320	1.8906	0.029339	HIST1H2BN
ENSG00000260851	16	66503715	66551215	55	5	65305	2.1524	0.015683	RP11-403P17.5		ENSG00000072310	17	17713713	17740325	21	3	63629	2.2438	0.012424	SREBF1		ENSG00000178394	5	63256183	63258334	1	1	64404	1.8904	0.029354	HTR1A
ENSG00000168917	3	136537489	136574734	90	5	65497	2.152	0.015697	SLC35G2		ENSG00000257921	12	58166811	58180829	22	2	65436	2.2427	0.012459	RP11-571M6.15		ENSG00000186625	6	149916009	149970108	92	3	64102	1.8898	0.029392	KATNA1
ENSG00000185697	8	67474410	67526482	51	3	65331	2.152	0.0157	MYBL1		ENSG00000197162	16	30585061	30597092	7	3	65102	2.2426	0.012462	ZNF785		ENSG00000109466	4	166128770	166244308	176	17	63532	1.8893	0.029426	KLHL2
ENSG00000163661	3	157154578	157161417	10	3	65517	2.1498	0.015786	PTX3		ENSG00000117616	1	25568728	25664704	8	3	64991	2.2406	0.012526	C1orf63		ENSG00000165219	9	128024073	128129486	106	6	63998	1.8892	0.029432	GAPVD1
ENSG00000177238	16	31225342	31236510	4	1	64555	2.1495	0.015798	TRIM72		ENSG00000167483	19	17634110	17664648	36	8	64754	2.2395	0.012563	FAM129C		ENSG00000147571	8	67088620	67090960	2	1	63967	1.8889	0.029452	CRH
ENSG00000020256	20	50668202	50820847	378	36	64670	2.1477	0.01587	ZFP64		ENSG00000163923	3	186838736	186898696	97	8	64890	2.2394	0.012566	RPL39L		ENSG00000100605	14	93403259	93582665	447	26	63909	1.8888	0.029461	ITPK1
ENSG00000169764	2	64068074	64118696	110	19	65151	2.146	0.015936	UGP2		ENSG00000135407	12	58191159	58212487	22	7	65056	2.2387	0.012587	AVIL		ENSG00000179335	15	74890841	74932057	44	6	64190	1.8886	0.029472	CLK3
ENSG00000184857	16	8874241	8891505	80	11	65224	2.1454	0.015961	TMEM186		ENSG00000215853	1	152126071	152131704	7	3	65081	2.2373	0.012632	RPTN		ENSG00000258052	12	70195449	70249143	154	17	64181	1.8884	0.029484	AC025263.3
ENSG00000245680	19	37672481	37709055	48	9	64979	2.1444	0.016002	ZNF585B		ENSG00000087128	4	69313167	69363322	111	7	65350	2.2346	0.012723	TMPRSS11E		ENSG00000169504	1	25071848	25170815	70	6	63863	1.8873	0.029561	CLIC4
ENSG00000154035	17	21142183	21156722	3	1	63423	2.1426	0.016071	C17orf103		ENSG00000165548	14	77582911	77725838	422	35	64676	2.2339	0.012745	TMEM63C		ENSG00000082512	1	211499957	211548288	94	15	64129	1.8872	0.029568	TRAF5
ENSG00000136842	9	100263462	100364030	190	31	64962	2.1425	0.016077	TMOD1		ENSG00000151247	4	99792835	99851788	150	17	65334	2.2332	0.012766	EIF4E		ENSG00000113263	5	156569944	156682201	352	28	63952	1.8871	0.029573	ITK
ENSG00000129270	17	34083268	34122711	58	5	64674	2.1423	0.016084	MMP28		ENSG00000102981	16	67694849	67696681	1	1	65127	2.2329	0.012776	PARD6A		ENSG00000148154	9	114659046	114697649	154	24	64007	1.8865	0.029612	UGCG
ENSG00000070669	7	97481430	97501854	57	10	65432	2.14	0.016179	ASNS		ENSG00000132698	1	156030951	156040295	3	2	64424	2.2304	0.012862	RAB25		ENSG00000176422	12	56862301	56864763	5	3	63806	1.8862	0.029637	SPRYD4
ENSG00000130283	19	18979361	19006905	21	5	63674	2.14	0.016179	GDF1		ENSG00000111275	12	112204691	112247782	31	3	65328	2.2303	0.012863	ALDH2		ENSG00000185069	12	53161939	53171129	29	6	64005	1.8857	0.029668	KRT76
ENSG00000223802	19	18979361	19007536	21	5	63674	2.14	0.016179	CERS1		ENSG00000006074	17	34391640	34399392	6	1	64657	2.2287	0.012916	CCL18		ENSG00000066813	16	20547548	20587749	95	10	64149	1.8856	0.029675	ACSM2B
ENSG00000163041	1	226249552	226259702	13	6	64985	2.1392	0.01621	H3F3A		ENSG00000068615	2	86441116	86565206	371	15	65294	2.2259	0.013009	REEP1		ENSG00000100372	22	41165634	41215403	44	4	63613	1.8853	0.029696	SLC25A17
ENSG00000178445	9	6532464	6645650	364	39	64865	2.1386	0.016234	GLDC		ENSG00000184155	1	159504793	159505842	2	1	65584	2.2233	0.013098	OR10J5		ENSG00000249141	6	167271582	167369612	187	21	63799	1.8852	0.029703	RP11-514O12.4
ENSG00000111231	12	110890289	110907073	35	7	65454	2.1382	0.016252	GPN3		ENSG00000186777	4	264464	299110	88	7	65276	2.2227	0.013118	ZNF732		ENSG00000166523	12	8685901	8693559	14	3	64056	1.8835	0.029817	CLEC4E
ENSG00000269964	6	78400375	78636691	602	19	65422	2.1347	0.016394	MEI4		ENSG00000197050	19	37498759	37621216	253	11	65414	2.2224	0.013129	ZNF420		ENSG00000162723	1	159921282	159924044	9	2	64134	1.8834	0.029826	SLAMF9
ENSG00000134262	1	114437370	114447823	15	5	65169	2.1342	0.016413	AP4B1		ENSG00000128609	7	123177051	123198309	36	7	65239	2.2223	0.013133	NDUFA5		ENSG00000125888	20	17674317	17716516	138	16	63960	1.8832	0.029835	BANF2
ENSG00000183914	17	7620672	7737062	150	24	64793	2.1326	0.01648	DNAH2		ENSG00000204305	6	32148745	32152101	10	5	65413	2.2222	0.013134	AGER		ENSG00000272195	1	245132652	245134390	3	1	62986	1.8825	0.029881	RP11-156E8.1
ENSG00000164308	5	96211643	96255420	191	9	65208	2.1323	0.016491	ERAP2		ENSG00000169504	1	25071848	25170815	70	6	65031	2.2218	0.013149	CLIC4		ENSG00000268865	12	25055243	25057615	7	3	63333	1.8826	0.029881	AC026310.1
ENSG00000155542	5	56205087	56221359	42	5	65423	2.132	0.016504	SETD9		ENSG00000187908	10	124320181	124403252	223	10	64989	2.2207	0.013186	DMBT1		ENSG00000111752	12	9066492	9094063	56	8	63916	1.882	0.029915	PHC1
ENSG00000101188	20	61340189	61394123	46	6	64300	2.1297	0.016597	NTSR1		ENSG00000170549	5	3596168	3601517	11	3	64952	2.2207	0.013187	IRX1		ENSG00000158077	11	7041677	7092539	177	15	64272	1.8813	0.029967	NLRP14
ENSG00000166272	10	104503727	104576021	209	23	65279	2.1283	0.016657	WBP1L		ENSG00000065183	1	118472343	118509165	28	5	65235	2.2205	0.013191	WDR3		ENSG00000116218	1	179519674	179545087	102	13	64094	1.8806	0.030011	NPHS2
ENSG00000166164	16	50347398	50402845	96	10	64850	2.1281	0.016666	BRD7		ENSG00000185559	14	101192042	101201539	12	5	64378	2.2198	0.013218	DLK1		ENSG00000096996	19	18169805	18209754	96	9	63751	1.8794	0.030097	IL12RB1
ENSG00000138336	10	70320413	70454239	387	15	65133	2.127	0.016709	TET1		ENSG00000163116	4	98105244	99064391	2078	25	65371	2.2197	0.01322	STPG2		ENSG00000105821	7	102952921	102985320	41	8	64157	1.8782	0.030175	DNAJC2
ENSG00000182196	12	123464607	123467456	1	1	65384	2.1268	0.016719	ARL6IP4		ENSG00000135124	12	121647660	121671909	84	11	65302	2.2182	0.01327	P2RX4		ENSG00000162929	2	61293006	61391960	193	17	64020	1.8782	0.03018	KIAA1841
ENSG00000170577	2	45232300	45236569	11	5	64902	2.1265	0.01673	SIX2		ENSG00000196104	4	167654535	168155947	984	44	65215	2.2175	0.013295	SPOCK3		ENSG00000196227	20	58508819	58523735	4	1	63506	1.8778	0.030207	FAM217B
ENSG00000138111	10	104221149	104236802	54	6	65290	2.1255	0.016772	TMEM180		ENSG00000168016	3	36868311	36986548	232	20	65166	2.2169	0.013316	TRANK1		ENSG00000042062	20	49202645	49308065	205	24	63662	1.8762	0.030315	FAM65C
ENSG00000152049	2	223916532	224063117	568	27	64968	2.1231	0.016873	KCNE4		ENSG00000198121	9	113635543	113800981	433	32	64828	2.2155	0.013362	LPAR1		ENSG00000172171	17	29224354	29233838	19	2	64351	1.8761	0.030321	TEFM
ENSG00000205126	11	44069531	44081527	21	8	64437	2.1189	0.01705	ACCSL		ENSG00000104870	19	50010073	50029590	36	6	65041	2.2142	0.013407	FCGRT		ENSG00000205821	17	2310279	2318731	14	4	62783	1.8759	0.030335	AC006435.1
ENSG00000141428	18	33552046	33559241	12	2	65552	2.1189	0.017051	C18orf21		ENSG00000081377	9	99252523	99382112	54	5	65163	2.2133	0.013438	CDC14B		ENSG00000156738	11	60223225	60238233	29	5	63864	1.8758	0.030344	MS4A1
ENSG00000186212	4	77816082	77819002	7	2	65129	2.1184	0.017072	SOWAHB		ENSG00000234745	6	31321649	31324965	79	20	65513	2.2118	0.013491	HLA-B		ENSG00000112972	5	43289497	43313614	42	4	64109	1.8743	0.030446	HMGCS1
ENSG00000159202	17	46985731	47006418	49	3	65397	2.1175	0.01711	UBE2Z		ENSG00000180660	13	36047926	36050832	1	1	64478	2.2118	0.013492	MAB21L1		ENSG00000185518	15	91643180	91844539	555	40	63868	1.8737	0.030485	SV2B
ENSG00000091879	8	6357172	6420930	314	21	64912	2.117	0.01713	ANGPT2		ENSG00000105556	19	305575	344798	115	6	64795	2.2115	0.013502	MIER2		ENSG00000156735	8	38034051	38070819	43	2	63960	1.8728	0.030545	BAG4
ENSG00000112237	6	99990256	100016849	65	9	65324	2.1158	0.017179	CCNC		ENSG00000142875	1	84543745	84704181	168	12	65022	2.2112	0.013511	PRKACB		ENSG00000229937	7	18066405	18067486	2	1	64362	1.8707	0.030695	PRPS1L1
ENSG00000173908	17	38948455	38956211	22	6	65314	2.1158	0.017181	KRT28		ENSG00000257950	17	3566357	3599488	47	8	64873	2.2108	0.013525	P2RX5-TAX1BP3		ENSG00000085871	4	140586922	140661899	166	27	63898	1.869	0.03081	MGST2
ENSG00000171222	20	34541539	34547394	14	3	65447	2.1156	0.017191	SCAND1		ENSG00000204252	6	32971955	32977389	44	12	65396	2.2106	0.013533	HLA-DOA		ENSG00000131115	19	44711700	44741421	21	4	63963	1.8675	0.030918	ZNF227
ENSG00000270024	8	67579831	67772707	243	9	65289	2.1155	0.017193	C8orf44-SGK3		ENSG00000203783	1	153190060	153191793	4	1	65255	2.2096	0.013565	PRR9		ENSG00000182271	17	28643351	28661077	26	4	64187	1.8673	0.030932	TMIGD1
ENSG00000079257	3	158363611	158390482	91	7	65223	2.1142	0.017251	LXN		ENSG00000126353	17	38710021	38721724	14	4	64853	2.2091	0.013583	CCR7		ENSG00000169744	4	16503164	16900432	821	77	63723	1.867	0.030951	LDB2
ENSG00000178971	17	8130191	8151362	53	10	65319	2.1125	0.017322	CTC1		ENSG00000149654	20	44802372	44937137	231	31	65057	2.209	0.013587	CDH22		ENSG00000106244	7	98989671	99006452	20	4	64348	1.8669	0.03096	PDAP1
ENSG00000105048	19	55644162	55660722	11	1	64648	2.1112	0.017376	TNNT1		ENSG00000125247	13	101256181	101327347	166	10	64874	2.2069	0.013659	TMTC4		ENSG00000090402	3	164696686	164796283	170	8	64015	1.8667	0.03097	SI
ENSG00000170807	7	123295861	123304344	20	6	65348	2.1105	0.017409	LMOD2		ENSG00000136011	12	103981051	104160505	509	54	64958	2.2045	0.013744	STAB2		ENSG00000108700	17	32646055	32648421	5	1	63622	1.8667	0.030971	CCL8
ENSG00000149646	20	34556512	34618622	64	5	65383	2.1103	0.017414	CNBD2		ENSG00000112367	6	110012499	110146631	230	26	65067	2.2034	0.013782	FIG4		ENSG00000169918	15	31775329	32162992	788	30	63942	1.8652	0.031077	OTUD7A
ENSG00000184544	17	9674751	9694614	38	4	64492	2.11	0.017428	DHRS7C		ENSG00000122678	7	44111846	44122139	20	3	65176	2.2014	0.013853	POLM		ENSG00000165462	11	71950121	71956708	7	2	63985	1.8638	0.031173	PHOX2A
ENSG00000108950	17	66531254	66597530	126	22	64777	2.1098	0.01744	FAM20A		ENSG00000182196	12	123464607	123467456	1	1	65384	2.2012	0.013859	ARL6IP4		ENSG00000155329	5	132332677	132362296	45	3	63007	1.8631	0.031225	ZCCHC10
ENSG00000082898	2	61704984	61765761	85	8	64773	2.1085	0.017494	XPO1		ENSG00000142186	11	65292548	65306175	12	4	64947	2.1992	0.013934	SCYL1		ENSG00000204851	19	46990163	46999755	28	8	63925	1.8623	0.031283	PNMAL2
ENSG00000231500	6	33239787	33244287	17	4	65478	2.1079	0.017519	RPS18		ENSG00000162365	1	47603107	47615413	42	5	65320	2.1986	0.013953	CYP4A22		ENSG00000166881	12	57449426	57481846	51	8	64088	1.8618	0.031317	TMEM194A
ENSG00000184545	11	1575274	1593150	12	4	64669	2.1069	0.017564	DUSP8		ENSG00000168917	3	136537489	136574734	90	5	65497	2.195	0.01408	SLC35G2		ENSG00000140067	14	94385240	94395954	26	5	63493	1.8613	0.031354	FAM181A
ENSG00000162897	1	207131310	207143970	37	4	65298	2.1068	0.017569	FCAMR		ENSG00000178172	5	147582357	147594700	8	2	65475	2.1945	0.014101	SPINK6		ENSG00000160862	7	99564343	99573780	12	4	63966	1.8609	0.031378	AZGP1
ENSG00000255552	6	31679548	31681842	3	2	65515	2.1059	0.017607	LY6G6E		ENSG00000013375	6	83870869	83903655	37	6	65165	2.1945	0.014101	PGM3		ENSG00000168303	7	40165622	40174258	6	2	63750	1.8599	0.031447	MPLKIP
ENSG00000138107	10	104238986	104262482	66	4	65457	2.1045	0.017669	ACTR1A		ENSG00000267706	19	55863669	55870884	7	2	64069	2.1943	0.014106	CTD-2105E13.6		ENSG00000170605	12	55523465	55524586	4	1	64409	1.8589	0.031523	OR9K2
ENSG00000260027	17	46684594	46710934	63	13	64909	2.1037	0.017701	HOXB7		ENSG00000129625	5	112212084	112258236	145	12	65350	2.1942	0.014109	REEP5		ENSG00000111540	12	56367697	56388490	35	5	63650	1.8584	0.031559	RAB5B
ENSG00000204642	6	29690552	29706305	152	16	65547	2.103	0.017732	HLA-F		ENSG00000133121	13	33677272	33924767	667	53	65192	2.1939	0.01412	STARD13		ENSG00000163116	4	98105244	99064391	2078	25	64195	1.8573	0.031631	STPG2
ENSG00000009307	1	115259534	115301297	65	8	65213	2.1018	0.017787	CSDE1		ENSG00000164708	7	44102326	44105186	7	1	65444	2.1934	0.014138	PGAM2		ENSG00000241852	8	22457114	22461663	6	2	63752	1.8572	0.031642	C8orf58
ENSG00000164111	4	122589110	122618268	110	15	65259	2.1013	0.017807	ANXA5		ENSG00000151846	13	25670300	25673389	3	2	65257	2.1915	0.014206	PABPC3		ENSG00000214102	7	141408153	141431071	28	2	64115	1.8553	0.031778	WEE2
ENSG00000087494	12	28111017	28125638	38	7	65042	2.1012	0.017814	PTHLH		ENSG00000204287	6	32407619	32412823	53	8	65545	2.191	0.014224	HLA-DRA		ENSG00000134940	11	125541417	125551018	21	6	64234	1.8538	0.031881	ACRV1
ENSG00000174437	12	110718561	110788898	143	11	65448	2.1011	0.017818	ATP2A2		ENSG00000011009	1	24117460	24122029	2	1	64889	2.1895	0.014281	LYPLA2		ENSG00000263809	17	8271956	8286505	29	6	64236	1.8536	0.031901	RP11-849F2.7
ENSG00000109063	17	10531843	10560626	82	4	64850	2.1007	0.017834	MYH3		ENSG00000215712	6	157710418	157744633	20	1	65550	2.1888	0.014305	TMEM242		ENSG00000257138	7	141672431	141673573	3	1	63455	1.8529	0.031947	TAS2R38
ENSG00000179912	12	57643392	57824788	178	10	65229	2.1001	0.01786	R3HDM2		ENSG00000188676	8	39792133	39873910	307	24	65105	2.1875	0.014355	IDO2		ENSG00000126106	1	45100910	45140227	66	4	63067	1.8528	0.031952	TMEM53
ENSG00000151552	4	17461884	17513857	237	29	64984	2.0991	0.017902	QDPR		ENSG00000170185	4	144106070	144144983	66	5	65500	2.1874	0.014356	USP38		ENSG00000085514	7	99965153	99997719	41	6	63739	1.8521	0.032006	PILRA
ENSG00000137857	15	45422131	45457774	58	7	65391	2.097	0.017998	DUOX1		ENSG00000143641	1	230193536	230417870	594	46	64814	2.1873	0.01436	GALNT2		ENSG00000145723	5	102421704	102455855	87	4	64214	1.852	0.032013	GIN1
ENSG00000172315	20	45313004	45318418	10	5	65116	2.0967	0.018008	TP53RK		ENSG00000061492	5	137419581	137428054	13	4	64997	2.1853	0.014433	WNT8A		ENSG00000165264	9	32552997	32573160	33	4	64184	1.8502	0.032142	NDUFB6
ENSG00000146535	7	2767746	2883958	262	12	64971	2.096	0.01804	GNA12		ENSG00000128191	22	20067755	20099400	90	9	65447	2.1849	0.014447	DGCR8		ENSG00000196532	6	26045639	26046097	3	2	64384	1.8502	0.032144	HIST1H3C
ENSG00000117305	1	24128375	24165110	36	3	65198	2.0956	0.01806	HMGCL		ENSG00000167105	17	48348767	48358844	5	2	63606	2.1836	0.014496	TMEM92		ENSG00000090512	3	186353758	186370930	32	8	63863	1.8484	0.032275	FETUB
ENSG00000198690	15	31196055	31235311	84	11	65288	2.0945	0.018108	FAN1		ENSG00000124074	16	67696848	67701168	1	1	63616	2.1816	0.014569	ENKD1		ENSG00000168228	4	25314407	25372005	142	15	64247	1.848	0.0323	ZCCHC4
ENSG00000099994	22	24577227	24585078	16	4	64988	2.0939	0.018134	SUSD2		ENSG00000137726	11	117707693	117748201	99	15	64321	2.1816	0.01457	FXYD6		ENSG00000102893	16	47495034	47735434	103	4	64205	1.8475	0.032338	PHKB
ENSG00000188004	1	159804264	159825137	26	5	64635	2.0928	0.018182	C1orf204		ENSG00000186160	1	47533160	47583991	90	3	65390	2.1814	0.014576	CYP4Z1		ENSG00000093217	3	38388251	38462839	234	19	64085	1.8475	0.032339	XYLB
ENSG00000006071	11	17414432	17498449	246	22	65018	2.0897	0.018322	ABCC8		ENSG00000180116	12	40019969	40302102	546	23	64952	2.1812	0.014583	C12orf40		ENSG00000134825	11	61535973	61560274	21	4	63566	1.8473	0.032354	TMEM258
ENSG00000166831	15	65032091	65067786	68	7	65356	2.0889	0.01836	RBPMS2		ENSG00000214402	9	139876356	139880862	11	2	65082	2.1811	0.014586	LCNL1		ENSG00000179520	12	100750857	100815837	130	19	63770	1.847	0.032375	SLC17A8
ENSG00000206503	6	29909037	29913661	80	15	65444	2.0879	0.018404	HLA-A		ENSG00000160789	1	156052364	156109880	129	10	65307	2.1797	0.014639	LMNA		ENSG00000107201	9	32455300	32526322	137	12	63847	1.8456	0.032472	DDX58
ENSG00000137504	11	85370752	85393951	34	7	65355	2.0871	0.01844	CREBZF		ENSG00000155304	21	15743436	15755805	43	9	65212	2.1793	0.014656	HSPA13		ENSG00000127366	7	141490017	141491166	2	1	64407	1.8455	0.032485	TAS2R5
ENSG00000183520	1	38474930	38490496	18	6	64457	2.0865	0.018468	UTP11L		ENSG00000134333	11	18415935	18429972	42	4	65458	2.1781	0.014698	LDHA		ENSG00000254245	5	140723601	140892546	389	30	64246	1.8452	0.032504	PCDHGA3
ENSG00000245317	5	179286013	179288283	3	1	63432	2.0856	0.018509	CTC-241N9.1		ENSG00000115738	2	8818975	8824583	8	3	64625	2.1779	0.014706	ID2		ENSG00000261427	16	19125324	19184900	64	9	63715	1.844	0.032593	CTD-2349B8.1
ENSG00000111271	12	112123857	112194903	50	4	65297	2.0852	0.018525	ACAD10		ENSG00000135503	12	52345451	52390862	55	7	64947	2.1773	0.014729	ACVR1B		ENSG00000103194	16	84733584	84813528	210	18	63697	1.8431	0.032657	USP10
ENSG00000090661	19	8271620	8327305	32	6	65161	2.0852	0.018526	CERS4		ENSG00000237388	11	48510269	48511332	4	2	65585	2.176	0.014777	OR4A47		ENSG00000164821	8	6793344	6795860	10	5	63537	1.843	0.032661	DEFA4
ENSG00000162433	1	65613232	65697828	151	11	65057	2.0851	0.018531	AK4		ENSG00000100784	14	91336799	91526980	349	20	65159	2.174	0.014854	RPS6KA5		ENSG00000187922	9	139632619	139637808	11	1	64394	1.8427	0.032688	LCN10
ENSG00000166794	15	64448011	64455404	14	4	65314	2.0825	0.018647	PPIB		ENSG00000232040	6	28539407	28583989	79	13	65491	2.1736	0.014869	SCAND3		ENSG00000108830	17	41177258	41184057	9	1	64266	1.8427	0.032688	RND2
ENSG00000247270	16	66516775	66519747	4	1	65023	2.0823	0.01866	AC132186.1		ENSG00000164794	8	110975874	110988076	13	3	65043	2.1725	0.014909	KCNV1		ENSG00000118491	6	144185573	144259483	138	20	63952	1.8425	0.032703	ZC2HC1B
ENSG00000073803	3	185000729	185206885	463	27	65329	2.0816	0.018688	MAP3K13		ENSG00000180532	19	58180303	58190520	25	4	65057	2.1721	0.014923	ZSCAN4		ENSG00000156113	10	78629359	79398353	1779	127	63823	1.8424	0.032708	KCNMA1
ENSG00000105404	19	42460833	42463542	3	1	65427	2.0816	0.018688	RABAC1		ENSG00000101096	20	50003494	50179370	281	41	64693	2.1717	0.014938	NFATC2		ENSG00000169442	1	26644448	26647014	8	2	64291	1.8421	0.032729	CD52
ENSG00000085382	6	105175968	105307794	253	12	65277	2.0814	0.018698	HACE1		ENSG00000241360	22	38054734	38062941	15	2	64201	2.1703	0.014991	PDXP		ENSG00000249751	5	138784245	138842328	2	1	62902	1.8421	0.032732	ECSCR
ENSG00000082438	2	165510134	165700189	491	28	65153	2.08	0.018761	COBLL1		ENSG00000106633	7	44183872	44237769	103	17	64988	2.1701	0.015	GCK		ENSG00000166863	12	57403784	57422667	29	5	63997	1.8419	0.032747	TAC3
ENSG00000144559	3	11831916	11888393	61	8	64963	2.0793	0.018794	TAMM41		ENSG00000087299	14	50704281	50779266	149	12	65135	2.1689	0.015044	L2HGDH		ENSG00000038210	4	25162263	25280714	305	23	64178	1.841	0.032812	PI4K2B
ENSG00000118193	1	200520628	200589862	195	18	64897	2.0781	0.018852	KIF14		ENSG00000089041	12	121570622	121623876	246	26	65264	2.1686	0.015055	P2RX7		ENSG00000204003	9	139632619	139642905	12	1	64389	1.84	0.032887	LCN6
ENSG00000187416	7	103969104	104549001	1608	93	65135	2.0779	0.018861	LHFPL3		ENSG00000083454	17	3575493	3599698	35	5	65072	2.1683	0.01507	P2RX5		ENSG00000079263	2	231067826	231223762	425	32	64093	1.8399	0.032889	SP140
ENSG00000090061	14	99947506	100001381	58	6	65309	2.0778	0.018863	CCNK		ENSG00000037897	12	58162254	58166576	5	2	65383	2.1651	0.015192	METTL1		ENSG00000175166	3	184016497	184026842	15	4	64120	1.8394	0.032926	PSMD2
ENSG00000157916	1	2323267	2336883	9	2	65099	2.0776	0.018871	RER1		ENSG00000158545	16	88636789	88698374	67	9	64890	2.1647	0.015204	ZC3H18		ENSG00000077782	8	38268656	38326352	72	14	63728	1.839	0.032961	FGFR1
ENSG00000162929	2	61293006	61391960	193	17	65191	2.0765	0.018923	KIAA1841		ENSG00000182718	15	60639333	60695082	99	13	64824	2.164	0.015232	ANXA2		ENSG00000106948	9	117096436	117156685	93	13	63896	1.8387	0.032982	AKNA
ENSG00000024862	6	139094657	139114456	60	8	65495	2.0759	0.01895	CCDC28A		ENSG00000139266	12	58148881	58154190	2	1	64394	2.1639	0.015236	MARCH9		ENSG00000118596	12	59989848	60176395	376	16	63904	1.8386	0.032989	SLC16A7
ENSG00000081019	1	114304454	114355098	58	10	65162	2.0757	0.018961	RSBN1		ENSG00000166278	6	31865562	31913449	108	21	65500	2.1638	0.015238	C2		ENSG00000180881	12	75669759	75784708	140	14	63618	1.8385	0.032992	CAPS2
ENSG00000122376	10	88853918	88951225	101	9	64652	2.0757	0.018963	FAM35A		ENSG00000108528	17	4840425	4843546	3	1	65501	2.1634	0.015253	SLC25A11		ENSG00000154262	17	67074843	67138029	80	6	64328	1.8384	0.033002	ABCA6
ENSG00000143226	1	161475220	161493803	35	6	64542	2.0755	0.01897	FCGR2A		ENSG00000163684	3	58291974	58310422	60	6	65371	2.1634	0.015254	RPP14		ENSG00000131143	16	85832239	85840650	11	2	63497	1.8375	0.03307	COX4I1
ENSG00000146385	6	132873832	132874860	1	1	65582	2.0755	0.018972	TAAR8		ENSG00000204704	6	29011990	29013017	2	1	65051	2.1633	0.015258	OR2W1		ENSG00000143340	1	179712298	179785333	209	27	63768	1.8368	0.033121	FAM163A
ENSG00000234438	15	65369154	65372276	9	3	64991	2.072	0.019132	KBTBD13		ENSG00000205129	4	186347394	186370980	63	8	64333	2.1631	0.015268	C4orf47		ENSG00000166819	15	90207596	90222658	19	5	63633	1.8367	0.033124	PLIN1
ENSG00000163349	1	114471814	114520426	63	13	64924	2.0717	0.019145	HIPK1		ENSG00000134287	12	49329506	49351334	66	7	65367	2.1618	0.015318	ARF3		ENSG00000131148	16	85805364	85833214	70	5	64063	1.8346	0.033285	EMC8
ENSG00000228083	9	21239201	21239978	1	1	65257	2.0708	0.019187	IFNA14		ENSG00000163513	3	30647994	30735634	260	33	65067	2.1603	0.015374	TGFBR2		ENSG00000164117	4	175157809	175205415	54	9	63020	1.8342	0.033315	FBXO8
ENSG00000082269	6	71122644	71270877	268	7	65327	2.0703	0.019214	FAM135A		ENSG00000197893	10	115348475	115423886	268	21	65335	2.1594	0.015409	NRAP		ENSG00000106028	7	141438121	141487722	89	2	64274	1.8336	0.033356	SSBP1
ENSG00000196832	14	20665495	20666605	7	2	65158	2.0695	0.019248	OR11G2		ENSG00000174292	17	7283853	7293093	34	8	64970	2.159	0.015426	TNK1		ENSG00000141380	18	23596578	23671181	110	9	64145	1.8321	0.03347	SS18
ENSG00000132693	1	159682079	159684379	4	2	65298	2.0663	0.0194	CRP		ENSG00000139890	14	23352374	23356895	6	3	64181	2.1589	0.015427	REM2		ENSG00000162836	1	147101453	147142618	114	14	64099	1.8319	0.033484	ACP6
ENSG00000166595	16	66965959	66968326	2	1	65003	2.0663	0.019401	FAM96B		ENSG00000003509	2	37458774	37480546	67	11	65270	2.1589	0.015428	NDUFAF7		ENSG00000188786	1	38275239	38325292	74	13	64046	1.831	0.033552	MTF1
ENSG00000163322	4	84382092	84444501	154	7	64743	2.0656	0.019434	FAM175A		ENSG00000163322	4	84382092	84444501	154	7	64743	2.1577	0.015476	FAM175A		ENSG00000158163	3	137780832	137834660	96	4	64173	1.83	0.033623	DZIP1L
ENSG00000065613	10	105726959	105788991	160	11	65372	2.0652	0.019452	SLK		ENSG00000172175	18	56338618	56417371	192	19	65217	2.1577	0.015477	MALT1		ENSG00000268870	19	12502763	12551896	196	5	64205	1.8296	0.033657	CTD-3105H18.16
ENSG00000185033	15	90703836	90772911	187	15	64588	2.0636	0.019527	SEMA4B		ENSG00000185940	11	1651033	1652160	5	2	64820	2.1575	0.015483	KRTAP5-5		ENSG00000112130	6	37321748	37362514	21	5	63433	1.8272	0.033838	RNF8
ENSG00000123395	12	52463030	52471278	21	3	65187	2.062	0.019605	C12orf44		ENSG00000169507	2	165752696	165812035	163	17	65048	2.1573	0.015493	SLC38A11		ENSG00000164758	8	118532952	118552501	49	10	64285	1.8256	0.033957	MED30
ENSG00000223501	6	33218049	33239824	51	7	65441	2.0617	0.019617	VPS52		ENSG00000267360	19	37583921	37701414	220	17	65237	2.1563	0.01553	CTC-454I21.3		ENSG00000213983	14	24028774	24037279	5	3	64191	1.8255	0.033965	AP1G2
ENSG00000177688	6	149721495	149722177	2	1	65576	2.0607	0.019668	SUMO4		ENSG00000166164	16	50347398	50402845	96	10	64850	2.1533	0.015649	BRD7		ENSG00000148158	9	115513118	115643951	319	12	64005	1.8243	0.034057	SNX30
ENSG00000198083	17	39411636	39412616	1	1	65589	2.0599	0.019704	KRTAP9-9		ENSG00000113212	5	140552243	140555957	13	4	65473	2.1528	0.015666	PCDHB7		ENSG00000205246	19	23945807	24010937	77	11	64126	1.8242	0.034063	RPSAP58
ENSG00000095585	10	97951458	98031344	200	36	64954	2.0592	0.019739	BLNK		ENSG00000131203	8	39759794	39785963	40	6	64887	2.1527	0.015673	IDO1		ENSG00000039523	16	67552321	67580691	25	5	63645	1.8237	0.034102	FAM65A
ENSG00000204856	12	110906169	110928190	52	8	65448	2.058	0.019793	FAM216A		ENSG00000117091	1	160648536	160681641	56	7	64457	2.1509	0.015742	CD48		ENSG00000081853	5	140718539	140892546	403	30	64236	1.8235	0.034113	PCDHGA2
ENSG00000154229	17	64298754	64806861	1513	91	65072	2.0556	0.019909	PRKCA		ENSG00000249773	7	55954970	56022932	167	20	65197	2.1504	0.015761	MRPS17		ENSG00000148677	10	92671853	92681033	6	3	62707	1.8228	0.034169	ANKRD1
ENSG00000257315	1	203765437	203769686	7	2	65224	2.0543	0.019972	ZBED6		ENSG00000198959	20	36756863	36794980	59	7	64441	2.149	0.015816	TGM2		ENSG00000160199	21	44394620	44453691	257	13	64138	1.8228	0.03417	PKNOX1
ENSG00000185046	12	99120235	100378432	2369	132	64910	2.0537	0.02	ANKS1B		ENSG00000115137	2	25166505	25194963	43	7	65210	2.1477	0.015869	DNAJC27		ENSG00000096696	6	7541808	7586950	120	21	63806	1.8219	0.034233	DSP
ENSG00000108511	17	46671639	46682354	20	6	65199	2.0535	0.020014	HOXB6		ENSG00000204314	6	32116136	32122150	6	3	65517	2.1475	0.015876	PRRT1		ENSG00000065150	13	98605912	98676551	78	7	63892	1.8214	0.034271	IPO5
ENSG00000187905	22	21400249	21418457	11	1	65536	2.053	0.020035	AC002472.13		ENSG00000110063	11	126173647	126215644	126	16	65078	2.1454	0.01596	DCPS		ENSG00000132341	12	131356424	131362223	11	3	64020	1.8209	0.034315	RAN
ENSG00000196757	19	12035883	12061588	54	4	65507	2.0522	0.020073	ZNF700		ENSG00000131507	5	141488070	141534005	151	11	65334	2.1454	0.015962	NDFIP1		ENSG00000185404	2	231191899	231268447	296	22	64048	1.8202	0.034367	SP140L
ENSG00000196502	16	28616903	28634946	17	3	65330	2.0519	0.020091	SULT1A1		ENSG00000162643	1	85464830	85598821	329	29	65002	2.1448	0.015983	WDR63		ENSG00000134308	2	9724101	9771143	81	8	63532	1.8195	0.034414	YWHAQ
ENSG00000170743	11	7260009	7490273	801	63	65031	2.0508	0.020143	SYT9		ENSG00000148848	10	127700950	128077024	1113	86	65110	2.1447	0.015988	ADAM12		ENSG00000156983	3	9773413	9789702	10	3	63162	1.8181	0.034521	BRPF1
ENSG00000179044	16	67218269	67224107	5	1	65578	2.0504	0.020163	EXOC3L1		ENSG00000136826	9	110247133	110252763	4	2	65343	2.1415	0.016116	KLF4		ENSG00000126775	14	55833110	55878576	122	8	63337	1.8178	0.034547	ATG14
ENSG00000269605	20	43234346	43248126	21	5	65315	2.0491	0.020224	Z97053.1		ENSG00000151475	4	128651533	128695448	51	6	65122	2.1415	0.016118	SLC25A31		ENSG00000154611	18	23713816	23773319	95	8	64052	1.8176	0.03456	PSMA8
ENSG00000136286	7	45002261	45018697	9	3	64348	2.0484	0.020262	MYO1G		ENSG00000137077	9	34709002	34710121	1	1	65480	2.1397	0.01619	CCL21		ENSG00000130713	9	133569108	133580248	10	3	64218	1.816	0.034683	EXOSC2
ENSG00000128203	22	26825239	26840981	39	8	65050	2.0475	0.020303	ASPHD2		ENSG00000255245	11	117690878	117747382	121	21	64396	2.1384	0.016242	FXYD6-FXYD2		ENSG00000178078	19	4324040	4342783	18	2	63335	1.816	0.034688	STAP2
ENSG00000184650	17	8243182	8249364	28	3	65346	2.0471	0.020326	ODF4		ENSG00000255833	5	134779908	134788089	35	8	65336	2.1382	0.016252	TIFAB		ENSG00000109881	11	27352374	27385415	78	13	64125	1.8158	0.034699	CCDC34
ENSG00000101342	20	35504524	35522638	36	8	65169	2.0449	0.020431	TLDC2		ENSG00000128918	15	58245622	58790065	1731	110	65012	2.1379	0.016263	ALDH1A2		ENSG00000187905	22	21400249	21418457	11	1	64357	1.8135	0.034878	AC002472.13
ENSG00000134343	11	26210829	26684835	2155	65	65194	2.0442	0.020464	ANO3		ENSG00000130203	19	45409011	45412650	5	2	65158	2.1374	0.016282	APOE		ENSG00000134291	12	48357352	48362661	14	5	64060	1.8127	0.034937	TMEM106C
ENSG00000143228	1	163236366	163325554	365	24	64889	2.0437	0.02049	NUF2		ENSG00000167555	19	52901102	52921665	26	4	64761	2.1362	0.01633	ZNF528		ENSG00000116745	1	68894505	68915642	65	11	64110	1.8117	0.035014	RPE65
ENSG00000090581	16	1401924	1413352	2	1	64455	2.0433	0.02051	GNPTG		ENSG00000143156	1	169101769	169337205	632	16	65322	2.1362	0.016331	NME7		ENSG00000255561	11	111744780	111751967	8	2	63989	1.8109	0.035077	FDXACB1
ENSG00000176986	10	75504120	75531919	28	3	65448	2.0429	0.020532	SEC24C		ENSG00000221989	7	143806607	143807657	4	2	65579	2.1362	0.016332	OR2A2		ENSG00000101276	20	740724	749131	39	8	63525	1.8109	0.035077	SLC52A3
ENSG00000137075	9	36336393	36487545	156	20	65052	2.041	0.020625	RNF38		ENSG00000133835	5	118788138	118972894	485	27	65118	2.1358	0.016349	HSD17B4		ENSG00000076108	12	56989380	57030600	43	8	64029	1.8102	0.035133	BAZ2A
ENSG00000204209	6	33286335	33297046	13	3	65426	2.0407	0.020642	DAXX		ENSG00000176909	19	49215999	49222978	15	3	64606	2.1354	0.016363	MAMSTR		ENSG00000258804	14	87372122	87389099	50	7	63963	1.8088	0.035242	RP11-322L20.1
ENSG00000150783	11	112038095	112043282	5	2	65335	2.0402	0.020666	TEX12		ENSG00000167419	17	56295909	56345879	65	14	64555	2.1338	0.01643	LPO		ENSG00000073605	17	38060848	38076107	47	4	64198	1.8081	0.035299	GSDMB
ENSG00000196946	12	8290733	8341133	50	2	65023	2.0401	0.020668	ZNF705A		ENSG00000173065	17	27082996	27182250	121	6	65285	2.1337	0.016433	FAM222B		ENSG00000105819	7	102937869	102969958	34	9	64180	1.8078	0.035316	PMPCB
ENSG00000198900	20	39657458	39753127	123	18	65177	2.0399	0.020681	TOP1		ENSG00000175189	12	57828543	57844611	26	4	65275	2.1336	0.016436	INHBC		ENSG00000121380	12	12202778	12364018	385	46	63473	1.8072	0.035365	BCL2L14
ENSG00000090376	12	66582659	66648402	65	10	64799	2.039	0.020727	IRAK3		ENSG00000089693	12	6857170	6876641	23	3	64594	2.1336	0.016438	MLF2		ENSG00000142675	1	26503894	26516377	25	6	63947	1.8052	0.035521	CNKSR1
ENSG00000134201	1	110254864	110318050	93	16	64965	2.0382	0.020763	GSTM5		ENSG00000164066	4	128544426	128647892	125	12	65276	2.132	0.016503	INTU		ENSG00000267206	9	139638463	139642980	1	1	64340	1.8049	0.035541	LCN6
ENSG00000159199	17	46970127	46973233	7	2	65123	2.0351	0.020923	ATP5G1		ENSG00000143772	1	226819391	226927024	189	29	65185	2.132	0.016504	ITPKB		ENSG00000084774	2	27440258	27466811	60	7	64298	1.8048	0.035555	CAD
ENSG00000171501	9	125315391	125316493	12	3	65565	2.0343	0.020958	OR1N2		ENSG00000269699	19	57285920	57352097	68	10	64948	2.1304	0.016567	ZIM2		ENSG00000103994	15	42705021	42783321	104	9	64199	1.8045	0.035578	ZNF106
ENSG00000105486	19	48618702	48673860	172	11	65148	2.0343	0.02096	LIG1		ENSG00000197479	5	140579183	140582618	6	2	65545	2.1277	0.016679	PCDHB11		ENSG00000065802	2	239335383	239360891	100	11	64298	1.8033	0.035674	ASB1
ENSG00000188026	12	123955925	124018265	140	16	64779	2.0341	0.020971	RILPL1		ENSG00000163661	3	157154578	157161417	10	3	65517	2.1271	0.016708	PTX3		ENSG00000255330	6	127759551	127840146	171	18	64045	1.8027	0.035716	SOGA3
ENSG00000183258	5	176938578	176944470	3	2	65064	2.0326	0.021048	DDX41		ENSG00000188672	1	25688740	25756683	52	2	65008	2.1261	0.016749	RHCE		ENSG00000214338	6	127759551	127840500	171	18	64045	1.8027	0.035716	SOGA3
ENSG00000089248	12	112451120	112461255	11	4	65509	2.0319	0.021083	ERP29		ENSG00000123297	12	58176372	58201854	31	4	65281	2.126	0.016752	TSFM		ENSG00000165458	11	71934745	71950149	22	5	63927	1.8011	0.035841	INPPL1
ENSG00000083828	19	58281023	58331307	93	9	65154	2.0317	0.021094	ZNF586		ENSG00000114861	3	71003844	71633140	1013	84	64868	2.1249	0.016798	FOXP1		ENSG00000176208	17	29158988	29222887	106	3	64288	1.8008	0.035868	ATAD5
ENSG00000163114	4	96761239	96762625	1	1	65109	2.0306	0.021148	PDHA2		ENSG00000131951	14	60386431	60530277	213	9	65439	2.1247	0.016804	LRRC9		ENSG00000152217	18	42260138	42648475	586	67	63717	1.8005	0.035889	SETBP1
ENSG00000154079	6	71276620	71299272	76	6	65308	2.0303	0.021166	C6orf57		ENSG00000245680	19	37672481	37709055	48	9	64979	2.1244	0.016818	ZNF585B		ENSG00000115461	2	217536828	217560248	32	2	64046	1.7988	0.036022	IGFBP5
ENSG00000085415	18	12947132	12987535	95	13	65164	2.0297	0.021193	SEH1L		ENSG00000116237	1	6281253	6296032	1	1	62943	2.1242	0.016828	ICMT		ENSG00000136758	10	27399383	27444195	152	12	64278	1.798	0.03609	YME1L1
ENSG00000103671	15	64679947	64747502	90	10	65218	2.0283	0.021267	TRIP4		ENSG00000141013	16	90086037	90111383	78	10	64389	2.1239	0.01684	GAS8		ENSG00000108381	17	3375668	3406713	64	13	63090	1.7969	0.036176	ASPA
ENSG00000130684	20	25654851	25677477	34	4	65465	2.028	0.021281	ZNF337		ENSG00000164305	4	185548850	185570663	43	7	64178	2.1234	0.016858	CASP3		ENSG00000166153	12	100597447	100660857	110	15	64203	1.7951	0.03632	DEPDC4
ENSG00000145293	4	83351715	83382244	48	11	64959	2.028	0.021282	ENOPH1		ENSG00000198742	7	98625061	98741723	130	19	64998	2.1216	0.016938	SMURF1		ENSG00000168916	5	123972608	124084500	296	31	63887	1.7949	0.036332	ZNF608
ENSG00000131115	19	44711700	44741421	21	4	65129	2.027	0.021332	ZNF227		ENSG00000187151	11	101761405	101787253	55	9	65160	2.1215	0.01694	ANGPTL5		ENSG00000140688	16	31500792	31520630	16	5	63670	1.7932	0.036469	C16orf58
ENSG00000128609	7	123177051	123198309	36	7	65239	2.0257	0.021398	NDUFA5		ENSG00000115602	2	102927962	102968497	145	13	65373	2.1195	0.017024	IL1RL1		ENSG00000131914	1	26737269	26756213	21	6	62908	1.7926	0.036516	LIN28A
ENSG00000137478	11	72547790	72853306	168	20	64986	2.0255	0.021407	FCHSD2		ENSG00000148935	11	22647188	22834601	318	22	64723	2.1193	0.017032	GAS2		ENSG00000180104	5	443273	472052	56	5	62925	1.792	0.036564	EXOC3
ENSG00000177954	1	153963235	153964626	1	1	65246	2.0247	0.021451	RPS27		ENSG00000212643	5	112227313	112228791	5	1	65583	2.119	0.017047	ZRSR1		ENSG00000136630	1	221051699	221058401	19	6	64015	1.7918	0.036579	HLX
ENSG00000155026	7	5965181	6010314	1	1	63437	2.0239	0.021492	RSPH10B		ENSG00000221886	5	159820155	159827104	10	4	65456	2.1171	0.017128	C5orf54		ENSG00000204850	19	46997765	46999755	3	2	64060	1.7904	0.036696	AC011484.1
ENSG00000180891	17	55938604	56032684	58	8	64772	2.0232	0.021526	CUEDC1		ENSG00000106771	9	111777432	111882225	353	24	65342	2.1159	0.017177	TMEM245		ENSG00000254221	5	140729828	140892546	380	29	64251	1.7893	0.03678	PCDHGB1
ENSG00000050438	12	51785101	51902980	170	11	64933	2.0219	0.021591	SLC4A8		ENSG00000182095	7	5346421	5465045	124	27	64734	2.1149	0.01722	TNRC18		ENSG00000167264	16	68021649	68113223	86	5	64229	1.7892	0.036788	DUS2
ENSG00000163319	4	84377085	84390888	25	3	65482	2.0213	0.021627	MRPS18C		ENSG00000176428	7	73082155	73086442	8	2	64725	2.1146	0.017232	VPS37D		ENSG00000197263	11	124189134	124190184	3	1	64407	1.7892	0.036794	OR8D2
ENSG00000100784	14	91336799	91526980	349	20	65159	2.0177	0.021813	RPS6KA5		ENSG00000147596	8	70963886	70983928	52	11	65154	2.1142	0.017248	PRDM14		ENSG00000141098	16	67708434	67753324	40	5	63843	1.7888	0.036825	GFOD2
ENSG00000180386	17	39431911	39432949	1	1	65534	2.0176	0.021818	KRTAP9-7		ENSG00000239282	22	30681106	30685616	6	3	64492	2.1138	0.017264	GATSL3		ENSG00000159753	16	67678822	67691472	14	3	63298	1.7884	0.036855	RLTPR
ENSG00000099219	9	5765076	5833117	105	12	64890	2.0172	0.021835	ERMP1		ENSG00000143858	1	202559724	202679545	187	22	64748	2.1136	0.017273	SYT2		ENSG00000135164	7	86781677	86825653	118	7	64260	1.7883	0.036861	DMTF1
ENSG00000175183	12	77252495	77272840	24	3	64544	2.0164	0.021878	CSRP2		ENSG00000099992	22	30687979	30723035	59	14	64704	2.1112	0.017378	TBC1D10A		ENSG00000148308	9	135906076	135933890	39	3	64142	1.788	0.03689	GTF3C5
ENSG00000171940	20	52183604	52226446	31	8	64768	2.0157	0.021914	ZNF217		ENSG00000196453	7	149128454	149158214	20	3	65004	2.1107	0.017398	ZNF777		ENSG00000109089	17	72983727	73001895	15	5	63364	1.7874	0.036934	CDR2L
ENSG00000182831	16	9185505	9215497	71	10	65311	2.0149	0.021959	C16orf72		ENSG00000159593	16	66836778	66907159	86	7	65443	2.11	0.017429	NAE1		ENSG00000087076	19	49316274	49339935	10	4	63264	1.7873	0.036945	HSD17B14
ENSG00000109320	4	103422486	103538459	173	10	64900	2.0147	0.021967	NFKB1		ENSG00000270106	1	231664399	231954990	497	44	64980	2.11	0.01743	TSNAX-DISC1		ENSG00000127362	7	141463897	141464997	2	1	64398	1.7872	0.036955	TAS2R3
ENSG00000132676	1	155657751	155708801	44	6	65102	2.0142	0.021996	DAP3		ENSG00000196155	16	67311413	67323402	15	5	65466	2.1093	0.017457	PLEKHG4		ENSG00000197905	12	3068496	3149839	232	29	63682	1.787	0.03697	TEAD4
ENSG00000142892	1	77554675	77685115	273	14	65009	2.014	0.022005	PIGK		ENSG00000179111	17	8023908	8027410	11	5	64755	2.1091	0.017467	HES7		ENSG00000197353	8	143831568	143833952	4	1	61759	1.7867	0.036992	LYPD2
ENSG00000138356	2	201450591	201541787	273	28	65256	2.0139	0.022011	AOX1		ENSG00000173064	12	112597992	112819896	151	14	65340	2.1086	0.017487	HECTD4		ENSG00000165568	10	4828821	4890254	342	28	63907	1.7856	0.03708	AKR1E2
ENSG00000118960	2	20760208	20850849	273	24	64769	2.0133	0.02204	HS1BP3		ENSG00000164400	5	131409483	131411859	4	2	65174	2.1081	0.017512	CSF2		ENSG00000176845	17	81037567	81052864	1	1	64410	1.785	0.037131	METRNL
ENSG00000054267	1	235294949	235491534	346	9	65187	2.0133	0.022041	ARID4B		ENSG00000123505	6	111195973	111216916	68	9	65430	2.1075	0.017538	AMD1		ENSG00000181577	6	43968317	43973695	21	5	64295	1.7842	0.037195	C6orf223
ENSG00000159905	19	44455375	44471861	41	8	65136	2.0111	0.022156	ZNF221		ENSG00000181355	6	9596343	10211841	1680	91	64949	2.1074	0.017542	OFCC1		ENSG00000100385	22	37521878	37571094	73	15	63495	1.7836	0.037241	IL2RB
ENSG00000171496	9	125329778	125330838	6	2	65262	2.0109	0.022166	OR1L8		ENSG00000047056	10	1095478	1178237	197	21	65231	2.1069	0.017564	WDR37		ENSG00000243566	7	76139745	76648340	377	45	63567	1.7832	0.03728	UPK3B
ENSG00000198369	2	65537985	65659771	315	20	65030	2.0109	0.022167	SPRED2		ENSG00000231672	2	218148742	218621316	1145	56	64930	2.1053	0.017631	DIRC3		ENSG00000268556	2	105867759	105869601	3	1	61992	1.7819	0.037379	AC012360.1
ENSG00000205250	16	67226072	67232821	8	2	65372	2.0107	0.022176	E2F4		ENSG00000178974	14	55738021	55828636	181	8	65461	2.1053	0.017633	FBXO34		ENSG00000205208	4	159587831	159593407	1	1	64278	1.7819	0.037386	C4orf46
ENSG00000171307	10	99205927	99217127	13	4	65225	2.0105	0.022191	ZDHHC16		ENSG00000162944	2	198432948	198540769	126	9	65285	2.1049	0.01765	RFTN2		ENSG00000182511	15	91426925	91439006	25	4	63042	1.781	0.037456	FES
ENSG00000137193	6	37137979	37143202	3	1	64764	2.01	0.022215	PIM1		ENSG00000156232	15	83478380	83503611	76	17	65476	2.1048	0.017654	WHAMM		ENSG00000196172	19	23921997	23941693	25	6	64039	1.7804	0.037504	ZNF681
ENSG00000198033	13	19747910	19755992	59	5	64660	2.0094	0.022249	TUBA3C		ENSG00000170379	7	143318043	143427502	8	3	64672	2.1043	0.017678	FAM115C		ENSG00000129244	17	7549945	7561086	24	3	63669	1.7801	0.037527	ATP1B2
ENSG00000162365	1	47603107	47615413	42	5	65320	2.0093	0.022253	CYP4A22		ENSG00000153956	7	81575760	82073114	1219	84	64888	2.1034	0.017717	CACNA2D1		ENSG00000164897	7	150778167	150780633	3	2	62666	1.7799	0.037547	TMUB1
ENSG00000180628	10	92979908	93044088	105	4	65370	2.0092	0.02226	PCGF5		ENSG00000188659	15	82555151	82577271	52	13	65383	2.1028	0.017741	FAM154B		ENSG00000180398	2	47129009	47168994	155	16	63922	1.7793	0.037595	MCFD2
ENSG00000135070	9	88879461	88897676	20	4	64627	2.0052	0.02247	ISCA1		ENSG00000244255	6	31895475	31919825	53	10	65554	2.1015	0.017798	CFB		ENSG00000141579	17	80787311	80798454	33	6	64292	1.7787	0.037646	ZNF750
ENSG00000105821	7	102952921	102985320	41	8	65328	2.0052	0.022471	DNAJC2		ENSG00000108107	19	55896713	55914612	53	8	64773	2.1014	0.017805	RPL28		ENSG00000226364	17	50939481	50976948	141	14	63969	1.776	0.037868	AC102948.2
ENSG00000111052	12	81186299	81331704	369	21	65191	2.005	0.02248	LIN7A		ENSG00000243649	6	31895475	31919861	54	10	65555	2.1013	0.017807	CFB		ENSG00000189182	12	53083410	53097247	34	7	64151	1.7759	0.037876	KRT77
ENSG00000142002	19	4675236	4724685	47	7	65061	2.0044	0.022514	DPP9		ENSG00000106089	7	73113536	73134002	21	5	64576	2.1004	0.017849	STX1A		ENSG00000165821	14	21989232	22005350	11	2	63443	1.775	0.037948	SALL2
ENSG00000184838	5	119799973	120023027	728	50	65077	2.0044	0.022515	PRR16		ENSG00000188994	6	87862551	87973914	250	13	65234	2.0999	0.01787	ZNF292		ENSG00000164402	5	132086509	132142933	59	3	63953	1.7747	0.037977	SEPT8
ENSG00000116649	1	11114641	11120081	6	2	65422	2.0035	0.022563	SRM		ENSG00000117971	15	78916461	79020096	208	23	64593	2.0993	0.017894	CHRNB4		ENSG00000132507	17	7210318	7215774	11	3	64114	1.7745	0.037992	EIF5A
ENSG00000054803	20	54572496	54580528	6	3	64791	2.0032	0.022576	CBLN4		ENSG00000184650	17	8243182	8249364	28	3	65346	2.0993	0.017896	ODF4		ENSG00000137185	6	28192664	28201260	23	5	64382	1.7726	0.038147	ZSCAN9
ENSG00000007968	1	23832922	23857712	42	6	64844	2.0027	0.022604	E2F2		ENSG00000127948	7	75528518	75616173	112	22	64762	2.099	0.017908	POR		ENSG00000185716	16	22018959	22098855	50	6	63869	1.7724	0.038165	C16orf52
ENSG00000148660	10	75572259	75634343	56	5	65178	2.0025	0.022618	CAMK2G		ENSG00000121281	16	50280048	50352046	48	14	64611	2.0986	0.017925	ADCY7		ENSG00000241468	7	99046098	99063954	31	4	64266	1.772	0.038195	ATP5J2
ENSG00000154760	17	33762115	33775856	33	7	65044	2.0023	0.022624	SLFN13		ENSG00000102524	13	108903588	108960832	22	6	63885	2.0984	0.017934	TNFSF13B		ENSG00000203734	6	139117063	139225207	306	37	63903	1.7711	0.038273	ECT2L
ENSG00000160392	19	40825443	40854434	55	9	64306	2.0021	0.022637	C19orf47		ENSG00000048540	12	16701307	16763528	18	5	64569	2.0976	0.017969	LMO3		ENSG00000188313	3	146232967	146262651	128	13	63441	1.7695	0.038409	PLSCR1
ENSG00000176253	14	20502003	20502919	2	1	64781	2.0005	0.022725	OR4K13		ENSG00000169641	1	23410516	23504301	136	14	65398	2.0976	0.017972	LUZP1		ENSG00000063127	19	49792895	49828482	34	4	63189	1.769	0.038443	SLC6A16
ENSG00000055732	1	85483765	85514182	52	9	64993	2.0001	0.022744	MCOLN3		ENSG00000072849	17	5374571	5390131	39	9	65345	2.097	0.017995	DERL2		ENSG00000095370	9	130500596	130541020	79	11	64161	1.7688	0.038467	SH2D3C
ENSG00000130881	19	33668509	33698694	60	11	64764	1.9989	0.022807	LRP3		ENSG00000224997	14	104177607	104179149	1	1	63740	2.0968	0.018006	AL049840.1		ENSG00000140443	15	99192200	99507759	630	64	63921	1.7685	0.038487	IGF1R
ENSG00000023041	10	114190058	114206672	14	3	64690	1.9971	0.022906	ZDHHC6		ENSG00000108039	10	111624524	111683311	78	9	65061	2.0968	0.018007	XPNPEP1		ENSG00000149485	11	61567099	61596790	30	3	64188	1.7683	0.038508	FADS1
ENSG00000115966	2	175936978	176033110	172	11	65181	1.997	0.022913	ATF2		ENSG00000168734	20	43160426	43252888	122	10	65399	2.0966	0.018017	PKIG		ENSG00000175220	11	46698630	46722165	23	7	64034	1.7682	0.038516	ARHGAP1
ENSG00000197651	12	91299399	91348953	84	14	65171	1.9965	0.022938	CCER1		ENSG00000140009	14	64550950	64804830	565	36	65238	2.0962	0.018034	ESR2		ENSG00000187210	9	79034752	79122332	310	25	63789	1.7682	0.038518	GCNT1
ENSG00000187951	15	30916697	31065196	159	8	64704	1.9961	0.022964	ARHGAP11B		ENSG00000143952	2	64119280	64246206	352	28	65131	2.093	0.018176	VPS54		ENSG00000056097	5	32354456	32444867	219	20	63969	1.7674	0.038579	ZFR
ENSG00000142182	21	45666222	45682099	27	7	64880	1.9959	0.022974	DNMT3L		ENSG00000136279	7	44084239	44109055	65	6	65292	2.0916	0.018237	DBNL		ENSG00000131050	20	31749574	31769218	24	2	63328	1.7669	0.038618	BPIFA2
ENSG00000164185	5	121465208	121515312	27	5	64743	1.9958	0.02298	ZNF474		ENSG00000124160	20	44689624	44718591	50	8	65117	2.0909	0.018268	NCOA5		ENSG00000268217	5	72894203	72896845	11	4	63427	1.7668	0.038634	AC008387.1
ENSG00000198822	7	86273230	86494200	358	29	65307	1.9952	0.02301	GRM3		ENSG00000151376	11	86152150	86383678	872	48	65353	2.0891	0.018348	ME3		ENSG00000108771	17	40253422	40264751	26	4	64216	1.7664	0.038662	DHX58
ENSG00000183134	11	60618413	60623444	25	7	65052	1.9949	0.023026	PTGDR2		ENSG00000177192	12	132413745	132428406	23	4	65318	2.0882	0.018388	PUS1		ENSG00000122223	1	160799950	160832692	87	7	63868	1.7656	0.038729	CD244
ENSG00000162643	1	85464830	85598821	329	29	65002	1.9946	0.023042	WDR63		ENSG00000125869	20	9495005	9511171	48	9	65040	2.0873	0.018431	LAMP5		ENSG00000127364	7	141478242	141479235	3	1	64410	1.7649	0.038789	TAS2R4
ENSG00000203972	6	49467671	49494760	79	8	65345	1.992	0.023185	GLYATL3		ENSG00000178449	12	50505762	50514240	17	2	65212	2.0871	0.018439	COX14		ENSG00000196074	20	58438618	58508710	106	2	64232	1.7647	0.038809	SYCP2
ENSG00000198626	1	237205505	237997288	1787	134	64884	1.9912	0.023228	RYR2		ENSG00000135374	11	34500340	34535352	111	11	65013	2.0866	0.018464	ELF5		ENSG00000145979	6	13266774	13328815	265	14	63788	1.7643	0.038842	TBC1D7
ENSG00000108557	17	17584787	17714767	145	18	65145	1.9911	0.023235	RAI1		ENSG00000074771	6	155716504	155777037	89	20	64721	2.0864	0.018471	NOX3		ENSG00000249160	5	10505108	10522196	46	5	63885	1.764	0.038867	RP11-1C1.5
ENSG00000125447	17	73232694	73258444	36	4	64570	1.991	0.023239	GGA3		ENSG00000109063	17	10531843	10560626	82	4	64850	2.0864	0.018473	MYH3		ENSG00000138798	4	110834040	110933422	184	12	64083	1.7639	0.038874	EGF
ENSG00000163312	4	84328496	84377009	58	6	65043	1.991	0.023243	HELQ		ENSG00000163751	3	148583043	148614983	82	10	65159	2.085	0.018535	CPA3		ENSG00000171262	15	38746328	38779911	110	12	64160	1.7639	0.038875	FAM98B
ENSG00000117090	1	160577890	160617085	44	7	65015	1.9909	0.023248	SLAMF1		ENSG00000165105	9	85594500	85678092	94	5	65357	2.0846	0.018552	RASEF		ENSG00000135346	6	87795216	87804824	27	5	64281	1.7616	0.039066	CGA
ENSG00000159217	17	47074774	47133012	84	12	65050	1.9902	0.023285	IGF2BP1		ENSG00000123700	17	68164814	68176189	6	2	63705	2.0846	0.018552	KCNJ2		ENSG00000112245	6	64231666	64293492	70	8	64089	1.7615	0.039075	PTP4A1
ENSG00000170385	1	211744910	211752084	9	2	65085	1.9879	0.023413	SLC30A1		ENSG00000105402	19	47990894	48018497	27	3	65015	2.0833	0.01861	NAPA		ENSG00000168010	11	72525353	72554719	23	8	63470	1.7607	0.039142	ATG16L2
ENSG00000125450	17	73201754	73231853	34	3	64824	1.9873	0.023447	NUP85		ENSG00000116194	1	178818840	178840187	26	6	65043	2.0833	0.018611	ANGPTL1		ENSG00000180573	6	26124373	26139344	44	8	64237	1.7604	0.039169	HIST1H2AC
ENSG00000184058	22	19744226	19771116	11	3	64127	1.9858	0.023526	TBX1		ENSG00000130956	9	99212483	99253618	57	4	65388	2.0829	0.018632	HABP4		ENSG00000162894	1	207077731	207096592	23	4	64035	1.76	0.039207	FAIM3
ENSG00000186777	4	264464	299110	88	7	65276	1.9856	0.023537	ZNF732		ENSG00000102837	13	53602894	53626192	57	14	64947	2.0826	0.018646	OLFM4		ENSG00000132846	5	76367897	76383148	29	6	63531	1.7599	0.039215	ZBED3
ENSG00000119986	10	99437181	99447080	29	5	65243	1.9848	0.023581	AVPI1		ENSG00000272869	5	112196885	112228776	110	10	65385	2.0821	0.018668	CTC-487M23.8		ENSG00000072736	16	68118654	68263162	173	7	63528	1.7591	0.039278	NFATC3
ENSG00000089022	12	112279782	112334343	95	3	65447	1.9846	0.023597	MAPKAPK5		ENSG00000187024	9	130455257	130487152	20	4	64674	2.082	0.018671	PTRH1		ENSG00000129535	14	24549316	24584223	34	9	63311	1.7576	0.039407	NRL
ENSG00000125384	14	52781023	52795324	39	6	65371	1.9805	0.023822	PTGER2		ENSG00000069966	15	52413117	52483566	174	16	65293	2.0819	0.018674	GNB5		ENSG00000162892	1	207070788	207077484	10	2	64217	1.7572	0.039442	IL24
ENSG00000132972	13	25338290	25454059	295	15	65057	1.978	0.023964	RNF17		ENSG00000203872	6	88054567	88075181	55	5	65409	2.0819	0.018675	C6orf163		ENSG00000138085	2	27434895	27440046	14	4	64360	1.7572	0.039446	ATRAID
ENSG00000187391	7	77646393	79082890	4364	209	65070	1.9775	0.023993	MAGI2		ENSG00000180891	17	55938604	56032684	58	8	64772	2.0813	0.018703	CUEDC1		ENSG00000125999	20	31861286	31897684	61	7	63887	1.7567	0.039482	BPIFB1
ENSG00000141469	18	43304092	43332485	114	7	65359	1.9767	0.024037	SLC14A1		ENSG00000176410	7	73095299	73097783	13	3	65578	2.0801	0.018757	DNAJC30		ENSG00000158477	1	158223927	158228059	12	3	64274	1.7563	0.039517	CD1A
ENSG00000125870	20	16710606	16722421	31	6	65150	1.9761	0.024072	SNRPB2		ENSG00000141905	19	3359561	3469215	43	6	64644	2.0798	0.018773	NFIC		ENSG00000140403	15	78556428	78574538	55	11	64017	1.7552	0.039609	DNAJA4
ENSG00000128342	22	30636436	30642840	10	4	64704	1.9749	0.024139	LIF		ENSG00000155115	6	111279763	111289093	57	4	65519	2.0794	0.018789	GTF3C6		ENSG00000156170	8	95907995	96128683	611	29	64138	1.7526	0.039832	NDUFAF6
ENSG00000259371	14	24590560	24601038	19	2	65304	1.9746	0.024157	RP11-468E2.6		ENSG00000135312	6	78171948	78173490	5	2	65150	2.079	0.01881	HTR1B		ENSG00000158806	8	21881636	21894408	13	3	62797	1.7526	0.039839	NPM2
ENSG00000172354	7	100271154	100276797	6	3	64150	1.9745	0.024165	GNB2		ENSG00000214510	5	147647743	147665817	9	3	65158	2.0778	0.018864	SPINK13		ENSG00000214324	3	126911974	126917025	9	4	63980	1.7524	0.039849	C3orf56
ENSG00000179094	17	8043790	8059824	32	9	64703	1.9734	0.024222	PER1		ENSG00000123992	2	220238268	220264744	25	5	64391	2.0775	0.018878	DNPEP		ENSG00000184060	17	29233362	29286340	37	4	64082	1.7515	0.03993	ADAP2
ENSG00000138629	15	74738318	74753523	20	2	65298	1.9732	0.024234	UBL7		ENSG00000090013	19	40953696	40971747	12	3	64383	2.0758	0.018957	BLVRB		ENSG00000179636	14	21492268	21504435	12	4	63162	1.7512	0.039954	TPPP2
ENSG00000010318	3	52444673	52457657	10	4	64668	1.9732	0.024239	PHF7		ENSG00000110237	11	73019334	73080136	114	7	63995	2.0756	0.018968	ARHGEF17		ENSG00000048649	11	77371041	77532063	299	10	64018	1.7506	0.040008	RSF1
ENSG00000180357	15	64752941	64978264	338	14	65371	1.973	0.024246	ZNF609		ENSG00000255346	15	69222864	69355083	155	13	65374	2.0742	0.019032	NOX5		ENSG00000204290	6	32361740	32374905	131	12	64259	1.7502	0.040041	BTNL2
ENSG00000165659	13	72012098	72441330	214	31	64949	1.9725	0.024277	DACH1		ENSG00000183657	3	171509580	171527714	63	8	65263	2.0716	0.019151	PP13439		ENSG00000112337	6	25912982	25930946	56	8	64312	1.7482	0.040214	SLC17A2
ENSG00000177311	3	141043055	141168634	223	23	65290	1.9713	0.024344	ZBTB38		ENSG00000179142	8	143991975	143999259	25	4	65461	2.0702	0.019218	CYP11B2		ENSG00000122729	9	32384618	32454767	154	23	63887	1.7472	0.040299	ACO1
ENSG00000166922	15	32933877	32989299	97	24	64892	1.9713	0.024346	SCG5		ENSG00000268217	5	72894203	72896845	11	4	64602	2.0701	0.019221	AC008387.1		ENSG00000168509	1	145413095	145417545	1	1	64410	1.7461	0.040401	HFE2
ENSG00000170615	7	102993177	103086624	168	20	64707	1.9702	0.024407	SLC26A5		ENSG00000204520	6	31371356	31383092	181	23	65527	2.0686	0.019291	MICA		ENSG00000164548	7	23544399	23571660	46	10	63543	1.7454	0.04046	TRA2A
ENSG00000164609	5	159828648	159848718	49	8	65104	1.9697	0.024437	SLU7		ENSG00000136048	12	102271129	102405908	429	41	65120	2.068	0.019321	DRAM1		ENSG00000174963	3	147103833	147124647	31	8	63723	1.7442	0.040565	ZIC4
ENSG00000133895	11	64570982	64578766	5	1	65542	1.9696	0.02444	MEN1		ENSG00000130699	20	60528525	60640866	138	9	64545	2.0669	0.019372	TAF4		ENSG00000004866	7	116593292	116870157	299	27	63907	1.7434	0.040631	ST7
ENSG00000154305	1	222791428	222841354	112	10	65271	1.9678	0.024546	MIA3		ENSG00000146830	7	100277130	100287071	22	7	64448	2.065	0.019461	GIGYF1		ENSG00000141753	17	38599702	38613983	28	6	63629	1.7429	0.040673	IGFBP4
ENSG00000164794	8	110975874	110988076	13	3	65043	1.9675	0.024563	KCNV1		ENSG00000189060	22	38201114	38203442	4	2	64962	2.0649	0.019467	H1F0		ENSG00000122026	13	27825446	27830828	12	4	64303	1.742	0.040756	RPL21
ENSG00000186452	12	51236703	51281667	119	8	65422	1.9669	0.024599	TMPRSS12		ENSG00000126524	7	66452664	66460588	10	3	65051	2.0641	0.019503	SBDS		ENSG00000257335	7	141607613	141806547	211	24	63750	1.7419	0.040766	MGAM
ENSG00000148300	9	136271186	136283164	43	2	63586	1.9664	0.024624	REXO4		ENSG00000038210	4	25162263	25280714	305	23	65352	2.0641	0.019506	PI4K2B		ENSG00000106258	7	99245817	99277621	26	6	64312	1.7407	0.040867	CYP3A5
ENSG00000153898	1	85391268	85462796	212	14	65020	1.9663	0.024629	MCOLN2		ENSG00000080493	4	72053003	72437804	556	32	65217	2.064	0.019511	SLC4A4		ENSG00000149531	20	29611857	29634010	1	1	62508	1.7402	0.040909	FRG1B
ENSG00000148248	9	136228325	136242970	30	5	64146	1.9653	0.024689	SURF4		ENSG00000136982	8	120846216	120868250	75	11	65202	2.0635	0.019533	DSCC1		ENSG00000262576	5	140734768	140892546	367	27	64254	1.7393	0.040994	PCDHGA4
ENSG00000198877	11	55540914	55541858	3	2	65498	1.9643	0.024746	OR5D13		ENSG00000158286	1	6265535	6281359	1	1	65518	2.0631	0.019551	RNF207		ENSG00000163743	4	76404247	76439974	82	10	63918	1.7391	0.04101	RCHY1
ENSG00000269026	19	58193413	58264943	141	17	65202	1.9639	0.024769	AC003006.7		ENSG00000272822	12	49297286	49351148	140	8	65412	2.0621	0.019601	RP11-302B13.5		ENSG00000166902	11	59573608	59578345	4	2	64153	1.7385	0.041059	MRPL16
ENSG00000171282	17	79373540	79433357	12	2	64763	1.9638	0.024779	RP11-1055B8.7		ENSG00000137100	9	34613548	34620515	5	2	65243	2.062	0.019602	DCTN3		ENSG00000100362	22	37196728	37215523	55	7	63603	1.7371	0.041182	PVALB
ENSG00000213799	19	53837002	53858122	45	7	64642	1.962	0.024881	ZNF845		ENSG00000168924	4	1813206	1857974	9	4	65282	2.0619	0.019607	LETM1		ENSG00000260362	16	9760742	9770700	35	7	63873	1.7369	0.041202	RP11-297M9.1
ENSG00000076864	1	21922708	21995801	235	44	64722	1.9593	0.025039	RAP1GAP		ENSG00000089220	12	118573663	118583389	24	6	64997	2.0616	0.019623	PEBP1		ENSG00000135828	1	182542769	182558391	27	8	63854	1.7364	0.041251	RNASEL
ENSG00000139880	14	23516271	23526747	8	3	64013	1.959	0.025055	CDH24		ENSG00000140022	14	81727000	81902809	402	31	65161	2.0595	0.019722	STON2		ENSG00000156482	8	99037079	99058697	54	11	63935	1.7361	0.041271	RPL30
ENSG00000151006	16	31094746	31100949	8	1	65247	1.9582	0.025103	PRSS53		ENSG00000269531	12	80198742	80202321	2	1	65207	2.0593	0.019731	AC073569.1		ENSG00000232838	20	18118517	18123813	20	7	64235	1.7357	0.041305	PET117
ENSG00000132522	17	7214643	7218883	6	2	65343	1.9554	0.025271	GPS2		ENSG00000179388	8	22545172	22550815	1	1	65544	2.0593	0.019734	EGR3		ENSG00000187866	9	71394964	71398609	5	2	64245	1.7355	0.041324	FAM122A
ENSG00000163285	4	46037786	46126098	236	15	65205	1.9553	0.025272	GABRG1		ENSG00000160746	3	43396351	43733086	527	26	65293	2.059	0.019748	ANO10		ENSG00000148541	10	61005890	61122939	225	23	63851	1.7355	0.041326	FAM13C
ENSG00000106299	7	123321989	123389121	145	13	65292	1.9553	0.025276	WASL		ENSG00000165886	10	99258625	99330966	145	17	65142	2.0581	0.019789	UBTD1		ENSG00000113520	5	132009678	132018368	15	2	64228	1.7354	0.041333	IL4
ENSG00000139714	12	122089024	122110537	47	8	65094	1.9553	0.025276	MORN3		ENSG00000125434	17	8191081	8198661	13	5	64915	2.0573	0.019829	SLC25A35		ENSG00000134910	11	125461607	125495110	140	9	64287	1.735	0.041372	STT3A
ENSG00000126778	14	61110133	61124977	10	2	65363	1.9549	0.025298	SIX1		ENSG00000224153	3	184119325	184157436	131	21	64849	2.0567	0.019855	RP11-433C9.2		ENSG00000119397	9	123837141	123939888	200	16	64185	1.7345	0.041414	CNTRL
ENSG00000168461	18	9708162	9862548	371	60	64798	1.9531	0.025402	RAB31		ENSG00000176567	11	48285413	48286330	4	2	65589	2.0563	0.019876	OR4X1		ENSG00000166813	15	90152020	90198682	73	7	64060	1.7326	0.041586	KIF7
ENSG00000163738	4	74979891	75168816	185	12	65230	1.9531	0.025406	MTHFD2L		ENSG00000174899	3	157261035	157395538	397	29	65095	2.0552	0.01993	C3orf55		ENSG00000168546	8	21547915	21669869	53	14	63230	1.7323	0.041606	GFRA2
ENSG00000189233	8	27879481	27941388	147	28	64673	1.9519	0.025473	NUGGC		ENSG00000205330	12	55714346	55715408	4	1	65578	2.0551	0.019936	OR6C1		ENSG00000157005	3	187386694	187388187	5	2	64247	1.732	0.041639	SST
ENSG00000136274	7	45120037	45128513	23	5	64392	1.9514	0.025505	NACAD		ENSG00000197019	19	40927499	40931932	4	1	63477	2.0549	0.019945	SERTAD1		ENSG00000135517	12	56843286	56862950	31	9	63663	1.7316	0.041672	MIP
ENSG00000128607	7	129710350	129775560	143	14	65221	1.9509	0.025535	KLHDC10		ENSG00000176046	16	28548606	28550495	7	2	64939	2.0548	0.019949	NUPR1		ENSG00000071243	7	120590803	120617270	35	3	64107	1.7315	0.041683	ING3
ENSG00000175602	11	65657875	65659105	2	1	65200	1.9506	0.025553	CCDC85B		ENSG00000164532	7	35242042	35293758	78	3	65222	2.0546	0.019959	TBX20		ENSG00000133110	13	38136720	38172981	80	11	64123	1.7314	0.041692	POSTN
ENSG00000102891	16	56598961	56602869	13	4	64866	1.9494	0.025623	MT4		ENSG00000132359	17	2680350	2941033	498	87	64718	2.0546	0.01996	RAP1GAP2		ENSG00000196611	11	102660651	102668891	26	9	62701	1.7302	0.041801	MMP1
ENSG00000060491	20	61436187	61445352	5	1	63837	1.9493	0.025631	OGFR		ENSG00000223865	6	33043703	33054978	174	14	65357	2.0543	0.019971	HLA-DPB1		ENSG00000117697	1	212899495	212965124	259	11	64268	1.7301	0.041807	NSL1
ENSG00000135334	6	88384790	88411927	69	10	65112	1.9491	0.025642	AKIRIN2		ENSG00000111012	12	58156117	58162769	6	2	65492	2.0538	0.019995	CYP27B1		ENSG00000020633	1	25226002	25291612	61	13	63329	1.7299	0.041822	RUNX3
ENSG00000204704	6	29011990	29013017	2	1	65051	1.9464	0.025804	OR2W1		ENSG00000180043	19	55866276	55874628	8	2	63741	2.0538	0.019998	FAM71E2		ENSG00000186075	17	38024417	38034149	31	3	64393	1.7299	0.041822	ZPBP2
ENSG00000163535	2	201374731	201448505	146	18	65375	1.9458	0.025838	SGOL2		ENSG00000162779	1	179334855	179523870	974	21	65450	2.0534	0.020015	AXDND1		ENSG00000166670	11	102641234	102651359	36	8	63799	1.7286	0.041941	MMP10
ENSG00000197223	2	68268262	68338080	54	9	64430	1.9452	0.025874	C1D		ENSG00000158092	3	136581050	136668665	176	7	65353	2.0534	0.020019	NCK1		ENSG00000136367	14	23990066	24025401	26	5	63841	1.7286	0.041941	ZFHX2
ENSG00000066135	1	44115829	44171186	62	8	65165	1.9439	0.025954	KDM4A		ENSG00000213965	19	33182867	33204702	52	7	64307	2.0533	0.02002	NUDT19		ENSG00000145911	5	177540444	177553088	7	2	62725	1.7283	0.041966	N4BP3
ENSG00000213281	1	115247090	115259515	14	4	65193	1.9436	0.025975	NRAS		ENSG00000186628	15	83424114	83474822	109	17	65411	2.0528	0.020048	FSD2		ENSG00000173401	12	75728419	75764340	53	6	63565	1.7274	0.042047	GLIPR1L1
ENSG00000148411	9	138898383	138987131	32	5	63802	1.9435	0.02598	NACC2		ENSG00000177599	19	11908482	11920437	20	4	65433	2.0521	0.02008	ZNF491		ENSG00000101447	20	37554955	37581703	56	5	64055	1.7271	0.04207	FAM83D
ENSG00000130522	19	18390563	18392432	2	1	65495	1.9432	0.025993	JUND		ENSG00000196967	19	37597636	37663643	142	12	65318	2.0513	0.020117	ZNF585A		ENSG00000177054	11	19138646	19197969	65	5	63743	1.7271	0.042079	ZDHHC13
ENSG00000162896	1	207101863	207119811	28	6	65323	1.9426	0.026032	PIGR		ENSG00000110455	11	44087475	44105772	57	11	64906	2.05	0.020182	ACCS		ENSG00000122254	16	22825498	22927659	204	30	63583	1.7256	0.042209	HS3ST2
ENSG00000133816	11	12115543	12285334	457	49	64880	1.9414	0.026108	MICAL2		ENSG00000234127	6	30152232	30181204	110	15	65534	2.0481	0.020277	TRIM26		ENSG00000237521	19	9361606	9362820	6	2	64183	1.7253	0.042239	OR7E24
ENSG00000071626	19	1407568	1435719	1	1	65589	1.94	0.02619	DAZAP1		ENSG00000270299	20	627270	656444	18	7	64523	2.0471	0.020325	RP5-850E9.3		ENSG00000092531	15	42783431	42837547	61	5	64120	1.7252	0.042249	SNAP23
ENSG00000174945	7	2719156	2815134	187	18	64867	1.94	0.026191	AMZ1		ENSG00000168631	6	30908749	30921998	36	11	65509	2.0455	0.020401	DPCR1		ENSG00000124067	16	67977377	68003504	18	3	64022	1.7242	0.042333	SLC12A4
ENSG00000141141	17	35969787	36003493	38	5	65118	1.94	0.026192	DDX52		ENSG00000146776	7	105245514	105517050	614	79	64733	2.0452	0.020419	ATXN7L1		ENSG00000167261	16	68021297	68034489	12	3	64028	1.7237	0.042384	DPEP2
ENSG00000101191	20	61509090	61569304	141	17	65091	1.9397	0.026206	DIDO1		ENSG00000138193	10	95753746	96092580	548	41	65080	2.0448	0.020435	PLCE1		ENSG00000185130	6	27775257	27775709	2	1	64410	1.7236	0.042386	HIST1H2BL
ENSG00000179361	15	74833518	74890472	60	4	65424	1.9395	0.026217	ARID3B		ENSG00000147873	9	21304613	21305312	1	1	65422	2.0439	0.020481	IFNA5		ENSG00000058404	7	44256749	44374176	99	11	63131	1.723	0.04244	CAMK2B
ENSG00000187186	9	34664160	34666109	5	3	65315	1.9395	0.026221	RP11-195F19.5		ENSG00000171115	7	150147718	150176480	24	3	65177	2.0435	0.0205	GIMAP8		ENSG00000226763	19	44100769	44118649	21	4	64163	1.7229	0.042451	SRRM5
ENSG00000109586	4	174089904	174245118	212	22	65197	1.9376	0.026337	GALNT7		ENSG00000122035	13	27844464	27847827	6	2	64775	2.0434	0.020507	RASL11A		ENSG00000220702	22	44761431	44762164	2	1	64043	1.7228	0.042461	RP1-32I10.10
ENSG00000182585	4	75174190	75181024	2	1	65582	1.9374	0.026346	EPGN		ENSG00000157014	3	10289707	10322902	86	12	65045	2.0422	0.020564	TATDN2		ENSG00000105254	19	36605191	36616849	27	7	63001	1.7218	0.042554	TBCB
ENSG00000162695	1	101361632	101447309	88	6	65063	1.9369	0.026378	SLC30A7		ENSG00000221954	11	50003009	50004071	2	1	65551	2.0401	0.020669	OR4C12		ENSG00000006015	19	18699495	18703146	9	2	62873	1.7214	0.042589	C19orf60
ENSG00000170632	7	102715328	102740205	21	7	65342	1.9366	0.026397	ARMC10		ENSG00000125571	2	113670548	113676459	39	3	65549	2.0389	0.020732	IL37		ENSG00000113905	3	186378005	186396029	45	8	64189	1.7211	0.042614	HRG
ENSG00000162598	1	60452941	60539442	159	27	65000	1.9353	0.026474	C1orf87		ENSG00000015153	12	42550906	42632151	116	11	65301	2.0375	0.020801	YAF2		ENSG00000241123	21	45999332	46000481	5	1	64232	1.721	0.042629	KRTAP10-5
ENSG00000165076	7	141536086	141541287	25	2	65578	1.9337	0.026574	PRSS37		ENSG00000251380	5	134779905	134783038	20	5	65399	2.0367	0.020839	C5orf20		ENSG00000099308	19	18208603	18262502	176	17	64058	1.7205	0.042675	MAST3
ENSG00000127952	7	75625656	75677322	89	12	65163	1.9334	0.026591	STYXL1		ENSG00000186393	17	38922490	38928414	11	4	65044	2.0364	0.020854	KRT26		ENSG00000196104	4	167654535	168155947	984	44	64045	1.7204	0.042677	SPOCK3
ENSG00000150782	11	112013974	112034840	22	4	65157	1.9331	0.026614	IL18		ENSG00000178665	7	55955169	56009918	129	18	65209	2.0361	0.020868	ZNF713		ENSG00000215695	1	15986364	15988217	3	2	63932	1.7199	0.042729	RSC1A1
ENSG00000164161	4	145567173	145666423	152	10	65175	1.9323	0.026661	HHIP		ENSG00000174405	13	108859787	108870716	11	4	64163	2.036	0.020877	LIG4		ENSG00000133256	4	619373	664571	82	5	63033	1.7196	0.042749	PDE6B
ENSG00000170889	19	54704610	54752862	27	6	64816	1.9318	0.026689	RPS9		ENSG00000164512	5	55395507	55529186	323	29	65171	2.0356	0.020896	ANKRD55		ENSG00000173120	11	66886740	67025558	110	11	64201	1.7193	0.042781	KDM2A
ENSG00000124091	20	55066548	55100981	65	4	65048	1.9316	0.026703	GCNT7		ENSG00000136944	9	129376722	129463311	199	31	64723	2.035	0.020926	LMX1B		ENSG00000079435	19	42905659	42931578	3	1	62465	1.7179	0.042908	LIPE
ENSG00000081041	4	74962752	74965010	1	1	65577	1.9316	0.026706	CXCL2		ENSG00000104755	8	39601254	39695808	188	20	65096	2.0344	0.020958	ADAM2		ENSG00000268413	17	42335297	42355825	23	8	63672	1.7176	0.042936	AC003043.1
ENSG00000224474	10	99179228	99185831	12	5	65445	1.931	0.026743	AL355490.1		ENSG00000205126	11	44069531	44081527	21	8	64437	2.0343	0.02096	ACCSL		ENSG00000181938	16	58328984	58440048	267	25	64108	1.7175	0.042942	GINS3
ENSG00000123836	1	207222801	207254369	31	4	64326	1.9309	0.02675	PFKFB2		ENSG00000103067	16	68263014	68272005	4	2	65118	2.0339	0.02098	ESRP2		ENSG00000179059	4	188916925	188926204	7	1	62528	1.7173	0.042962	ZFP42
ENSG00000184349	5	106712590	107006596	552	67	64865	1.9309	0.02675	EFNA5		ENSG00000241370	6	30312908	30314661	12	5	65533	2.0337	0.020993	RPP21		ENSG00000178021	2	54480315	54483409	9	3	64354	1.7171	0.042981	TSPYL6
ENSG00000132823	20	42825136	42839431	32	3	65165	1.9305	0.026772	OSER1		ENSG00000132693	1	159682079	159684379	4	2	65298	2.0335	0.021002	CRP		ENSG00000184672	8	85095022	85834079	1360	40	63886	1.7167	0.04302	RALYL
ENSG00000157578	21	40777770	40817731	98	7	65357	1.9297	0.026822	LCA5L		ENSG00000144619	3	2140497	3099645	2813	210	64863	2.0319	0.02108	CNTN4		ENSG00000138231	3	137879854	137893791	17	1	63916	1.7159	0.043091	DBR1
ENSG00000153250	2	161128662	161350305	460	30	65347	1.9291	0.026858	RBMS1		ENSG00000138814	4	101944566	102269435	567	32	65045	2.031	0.021126	PPP3CA		ENSG00000130766	1	28586038	28609002	40	7	63625	1.7147	0.043196	SESN2
ENSG00000168260	14	50550369	50559361	20	5	64990	1.9291	0.026858	C14orf183		ENSG00000130167	19	11406824	11437672	53	5	65008	2.0309	0.021132	TSPAN16		ENSG00000082397	18	5392383	5630699	404	40	63888	1.7144	0.043225	EPB41L3
ENSG00000171314	10	99185917	99193198	10	5	65361	1.929	0.026864	PGAM1		ENSG00000101191	20	61509090	61569304	141	17	65091	2.0305	0.021155	DIDO1		ENSG00000196169	17	72322349	72351959	73	14	63503	1.7143	0.043233	KIF19
ENSG00000136854	9	130374544	130457460	65	9	64998	1.9288	0.026876	STXBP1		ENSG00000135074	5	156822542	157002783	568	28	65330	2.03	0.021181	ADAM19		ENSG00000134249	1	120436156	120439118	4	1	63878	1.7134	0.043321	ADAM30
ENSG00000125821	20	18568537	18744561	583	19	65340	1.9282	0.026913	DTD1		ENSG00000162302	11	64126620	64139687	21	3	64144	2.0293	0.021216	RPS6KA4		ENSG00000047410	1	186280784	186344825	115	10	64280	1.7128	0.043375	TPR
ENSG00000127837	2	219128850	219134980	7	2	65229	1.9279	0.026931	AAMP		ENSG00000261147	15	90792788	90815440	51	5	65176	2.0287	0.021243	RP11-697E2.6		ENSG00000168116	6	56911347	56920023	5	2	64041	1.7125	0.043398	KIAA1586
ENSG00000151475	4	128651533	128695448	51	6	65122	1.9264	0.02703	SLC25A31		ENSG00000204396	6	31733367	31745108	26	11	65504	2.0282	0.021272	VWA7		ENSG00000108852	17	41952725	41987068	78	7	63972	1.7125	0.043402	MPP2
ENSG00000072682	5	131527531	131631008	238	21	65230	1.9263	0.027034	P4HA2		ENSG00000162819	1	222885895	222908538	29	7	65237	2.0281	0.021273	BROX		ENSG00000051108	16	56965960	56977798	28	5	64066	1.7123	0.043422	HERPUD1
ENSG00000249428	4	2451700	2464668	7	3	64135	1.9258	0.027065	RP11-503N18.3		ENSG00000112964	5	42423879	42721979	477	29	65267	2.0274	0.021309	GHR		ENSG00000102897	16	20911190	20936328	24	4	63637	1.711	0.043537	LYRM1
ENSG00000204498	6	31514647	31526606	63	17	65517	1.9253	0.027096	NFKBIL1		ENSG00000152904	1	235490665	235507847	28	4	65242	2.0237	0.021501	GGPS1		ENSG00000144909	3	125247702	125313934	227	16	63943	1.7107	0.043565	OSBPL11
ENSG00000171227	2	120187477	120196096	27	4	64934	1.9253	0.027097	TMEM37		ENSG00000213471	15	90792762	90808199	47	4	65166	2.0216	0.021607	TTLL13		ENSG00000081019	1	114304454	114355098	58	10	63996	1.7106	0.043582	RSBN1
ENSG00000180667	1	207217194	207226325	10	2	64732	1.9248	0.027127	YOD1		ENSG00000196502	16	28616903	28634946	17	3	65330	2.0215	0.021616	SULT1A1		ENSG00000172936	3	38179969	38184513	3	2	64307	1.7105	0.043589	MYD88
ENSG00000197217	8	23243296	23315208	200	22	65171	1.9243	0.02716	ENTPD4		ENSG00000132915	5	149237519	149324356	133	16	64485	2.0213	0.021626	PDE6A		ENSG00000138758	4	77870856	77961537	205	15	63896	1.7104	0.043599	SEPT11
ENSG00000115155	2	26680071	26781566	134	22	64572	1.9236	0.027201	OTOF		ENSG00000157613	11	46299212	46342972	73	13	64867	2.0204	0.021669	CREB3L1		ENSG00000000938	1	27938575	27961788	23	2	63961	1.7103	0.043606	FGR
ENSG00000166913	20	43514317	43537173	38	4	64088	1.9226	0.027263	YWHAB		ENSG00000137288	6	33662070	33679504	62	8	65401	2.02	0.02169	UQCC2		ENSG00000163046	2	132905164	133015542	34	3	63835	1.7101	0.043625	ANKRD30BL
ENSG00000079335	1	100810584	100985833	200	14	65066	1.9215	0.027335	CDC14A		ENSG00000239672	17	49230897	49239789	22	3	65300	2.0167	0.021863	NME1		ENSG00000100146	22	38366693	38383429	9	3	64177	1.7096	0.043673	SOX10
ENSG00000197927	2	132479948	132524973	43	4	64102	1.9221	0.027299	C2orf27A		ENSG00000183134	11	60618413	60623444	25	7	65052	2.0199	0.021696	PTGDR2		ENSG00000124749	6	55921388	56258892	1156	44	63581	1.7096	0.043673	COL21A1
ENSG00000228696	17	44352150	44439130	13	2	64660	1.9201	0.027421	ARL17B		ENSG00000268223	5	115387163	115395815	56	4	65442	2.0164	0.021878	ARL14EPL		ENSG00000176742	11	5220965	5221930	2	1	64400	1.7096	0.043674	OR51V1
ENSG00000149243	11	75133438	75141674	6	3	65311	1.9201	0.027423	KLHL35		ENSG00000229314	9	117085336	117088755	3	2	64464	2.0151	0.021945	ORM1		ENSG00000107816	10	102756375	102767593	14	4	63634	1.7093	0.043694	LZTS2
ENSG00000221858	7	143792141	143793186	2	1	65589	1.9198	0.027441	OR2A12		ENSG00000167822	11	55904247	55905194	5	2	65576	2.0145	0.021979	OR8J3		ENSG00000173145	10	96075004	96122716	109	11	64024	1.7072	0.043892	NOC3L
ENSG00000010219	12	4671370	4723325	139	20	64955	1.9195	0.027461	DYRK4		ENSG00000187391	7	77646393	79082890	4364	209	65070	2.0125	0.022084	MAGI2		ENSG00000203690	6	167770521	167797998	40	8	63333	1.7059	0.044017	TCP10
ENSG00000132139	17	34071530	34079897	16	3	65020	1.9194	0.027465	GAS2L2		ENSG00000242247	22	43192508	43254112	177	10	65417	2.0124	0.022091	ARFGAP3		ENSG00000164794	8	110975874	110988076	13	3	63878	1.7058	0.044022	KCNV1
ENSG00000145740	5	68389473	68426896	23	4	64851	1.9188	0.027505	SLC30A5		ENSG00000180530	21	16333556	16437321	158	19	64786	2.0121	0.022104	NRIP1		ENSG00000159189	1	22970123	22974603	19	3	63971	1.705	0.044099	C1QC
ENSG00000133983	14	70791798	70826448	108	14	65379	1.9186	0.027516	COX16		ENSG00000196074	20	58438618	58508710	106	2	65408	2.0113	0.022146	SYCP2		ENSG00000132821	20	36531499	36573752	109	15	63428	1.7044	0.044149	VSTM2L
ENSG00000153790	7	25174316	25219975	203	15	65334	1.9181	0.027551	C7orf31		ENSG00000127334	12	68042118	68059186	23	4	65169	2.0109	0.02217	DYRK2		ENSG00000188038	16	67918708	67922758	3	1	64390	1.7044	0.044153	NRN1L
ENSG00000158092	3	136581050	136668665	176	7	65353	1.917	0.027616	NCK1		ENSG00000122566	7	26229547	26241149	19	4	65432	2.0107	0.022179	HNRNPA2B1		ENSG00000135185	7	86825478	86849903	55	5	64328	1.704	0.044193	TMEM243
ENSG00000197301	12	66245120	66275947	40	5	65267	1.9163	0.027664	RP11-366L20.2		ENSG00000182704	11	76493295	76509198	38	6	63714	2.0095	0.022242	TSKU		ENSG00000157765	4	25656923	25680370	23	5	63138	1.7038	0.04421	SLC34A2
ENSG00000106723	9	91003334	91093609	106	2	65005	1.9138	0.02782	SPIN1		ENSG00000100092	22	38030661	38062939	84	8	64153	2.0095	0.022243	SH3BP1		ENSG00000116221	1	54649714	54691137	88	17	63674	1.7032	0.04427	MRPL37
ENSG00000184647	8	10383056	10411676	163	17	64954	1.9135	0.027843	PRSS55		ENSG00000110066	11	67922330	67981295	80	8	65311	2.0081	0.022319	SUV420H1		ENSG00000253910	5	140739703	140892546	355	27	64249	1.7017	0.044409	PCDHGB2
ENSG00000135722	16	67193834	67198473	2	1	65080	1.9131	0.02787	FBXL8		ENSG00000112619	6	42664340	42690312	87	9	65075	2.0078	0.022332	PRPH2		ENSG00000174498	15	65619465	65670378	86	16	63413	1.7014	0.044438	IGDCC3
ENSG00000241563	1	10509776	10511959	2	1	65481	1.9127	0.027894	CORT		ENSG00000135999	2	149402009	149545130	268	9	64870	2.0073	0.022361	EPC2		ENSG00000119812	2	33808725	33824449	36	8	64155	1.7011	0.044458	FAM98A
ENSG00000148655	10	77360998	78319925	1446	103	65029	1.9118	0.027953	C10orf11		ENSG00000166603	18	58038564	58040001	2	1	65201	2.0064	0.022408	MC4R		ENSG00000118482	6	64345725	64489229	173	13	64202	1.7009	0.044477	PHF3
ENSG00000149548	11	124824017	124911385	248	20	65291	1.9118	0.027954	CCDC15		ENSG00000060491	20	61436187	61445352	5	1	63837	2.0058	0.022439	OGFR		ENSG00000186174	11	118764584	118796317	19	6	63790	1.7007	0.044496	BCL9L
ENSG00000232040	6	28539407	28583989	79	13	65491	1.9108	0.028017	SCAND3		ENSG00000131771	17	37782993	37792879	22	5	65563	2.0055	0.022453	PPP1R1B		ENSG00000183780	1	234040679	234460262	982	87	63775	1.7004	0.04453	SLC35F3
ENSG00000114902	3	52738971	52742182	4	1	65517	1.9107	0.028021	SPCS1		ENSG00000154889	18	11882621	11909222	23	5	64740	2.0045	0.022509	MPPE1		ENSG00000169139	8	48920960	48977268	25	5	63945	1.6999	0.044579	UBE2V2
ENSG00000078043	18	44388353	44500123	248	17	65397	1.9101	0.02806	PIAS2		ENSG00000255863	12	49315767	49333446	38	4	65478	2.0043	0.022517	AC073610.5		ENSG00000116497	1	33282368	33324476	53	8	63867	1.6996	0.0446	S100PBP
ENSG00000213625	1	65886270	65901690	32	8	65036	1.9085	0.028161	LEPROT		ENSG00000095370	9	130500596	130541020	79	11	65336	2.0038	0.022546	SH2D3C		ENSG00000120333	1	174979925	174992561	17	5	62524	1.6989	0.044666	MRPS14
ENSG00000161265	19	36233365	36236346	8	3	65211	1.9076	0.028219	U2AF1L4		ENSG00000136689	2	113864791	113891593	109	8	65381	2.0034	0.02257	IL1RN		ENSG00000197183	20	31030862	31172876	171	16	63564	1.6986	0.044693	C20orf112
ENSG00000184517	16	75182390	75206134	88	7	65193	1.9071	0.028253	ZFP1		ENSG00000141577	17	79163393	79196799	13	3	64737	2.0028	0.0226	AZI1		ENSG00000138483	3	107096188	107097481	2	1	64206	1.6973	0.044817	CCDC54
ENSG00000116539	1	155305059	155532598	134	14	64815	1.9064	0.028297	ASH1L		ENSG00000179294	17	36827961	36831187	3	2	64414	2.0028	0.022601	C17orf96		ENSG00000141696	17	39958199	39968856	22	4	63575	1.6967	0.044874	LEPREL4
ENSG00000037474	5	6599352	6633404	137	14	65197	1.9046	0.028417	NSUN2		ENSG00000178567	3	37027357	37034795	8	2	65071	2.002	0.022642	EPM2AIP1		ENSG00000196844	11	125646008	125648714	11	3	64336	1.696	0.044947	PATE2
ENSG00000215853	1	152126071	152131704	7	3	65081	1.9046	0.028419	RPTN		ENSG00000123268	12	51157493	51214905	95	9	65412	2.001	0.022698	ATF1		ENSG00000160789	1	156052364	156109880	129	10	64133	1.6953	0.045012	LMNA
ENSG00000148798	10	105036920	105050108	22	6	64781	1.9037	0.028474	INA		ENSG00000204248	6	33130458	33160276	92	13	65432	2.0007	0.02271	COL11A2		ENSG00000255302	15	49170083	49172380	1	1	64392	1.6944	0.045098	EID1
ENSG00000034693	6	143771944	143811147	62	6	65336	1.9027	0.028543	PEX3		ENSG00000160961	19	14800613	14844558	142	18	65139	2.0004	0.022728	ZNF333		ENSG00000215454	21	45993606	45994987	1	1	64253	1.6938	0.045153	KRTAP10-4
ENSG00000157227	14	23305766	23318236	20	6	64537	1.9024	0.028562	MMP14		ENSG00000213204	6	88117730	88221352	289	18	65390	1.9991	0.022798	C6orf165		ENSG00000165501	14	50065415	50081390	40	4	63868	1.6935	0.045176	LRR1
ENSG00000048405	7	126986844	127071978	252	17	65025	1.9019	0.028592	ZNF800		ENSG00000269650	20	34756461	34758180	4	1	64962	1.9985	0.022833	AL121895.1		ENSG00000140525	15	89787180	89860492	101	5	63927	1.6931	0.045218	FANCI
ENSG00000162728	1	160051360	160060353	20	5	64970	1.9013	0.028631	KCNJ9		ENSG00000163565	1	158969758	159024945	190	11	65386	1.9977	0.022872	IFI16		ENSG00000160570	19	42702750	42724292	14	1	64365	1.693	0.045232	DEDD2
ENSG00000267976	21	37858165	37860058	4	2	64363	1.9009	0.028661	AP000695.1		ENSG00000205143	9	34621376	34628104	12	4	65397	1.9964	0.022946	ARID3C		ENSG00000149182	11	47185848	47198676	19	6	63888	1.6923	0.04529	ARFGAP2
ENSG00000110080	11	126225535	126310239	138	20	64982	1.8991	0.028775	ST3GAL4		ENSG00000116191	1	178694300	178889238	302	14	65271	1.9952	0.023012	RALGPS2		ENSG00000204767	5	169291268	169407744	276	43	63464	1.6918	0.045344	FAM196B
ENSG00000072849	17	5374571	5390131	39	9	65345	1.899	0.028783	DERL2		ENSG00000140368	15	77285700	77329673	74	12	64672	1.995	0.02302	PSTPIP1		ENSG00000112339	6	135281516	135424194	260	10	63844	1.6911	0.045409	HBS1L
ENSG00000186496	18	32946661	32957301	14	4	64135	1.8987	0.028804	ZNF396		ENSG00000183251	11	5322244	5323226	3	1	65420	1.9947	0.023036	OR51B4		ENSG00000204237	17	79632066	79633665	1	1	64395	1.6907	0.045443	OXLD1
ENSG00000256966	9	37512544	37592466	202	23	64979	1.8977	0.028869	RP11-613M10.8		ENSG00000066135	1	44115829	44171186	62	8	65165	1.9944	0.023053	KDM4A		ENSG00000141084	16	67757005	67840555	59	5	64277	1.6902	0.045494	RANBP10
ENSG00000162618	1	79355449	79472403	457	25	64878	1.8976	0.028872	ELTD1		ENSG00000212999	8	93895865	93898013	2	1	65366	1.9943	0.023061	AC117834.1		ENSG00000074201	11	77225981	77348850	194	13	63843	1.6892	0.04559	CLNS1A
ENSG00000144460	2	226265364	226518734	387	29	65092	1.8971	0.028907	NYAP2		ENSG00000162894	1	207077731	207096592	23	4	65207	1.9942	0.023064	FAIM3		ENSG00000255835	1	226074396	226111978	94	15	63787	1.689	0.045612	RP4-559A3.7
ENSG00000160472	19	55888204	55889612	1	1	63649	1.895	0.029048	TMEM190		ENSG00000255394	8	11618896	11620309	11	4	64679	1.9924	0.023166	C8orf49		ENSG00000148335	9	132371163	132398209	7	1	63939	1.6874	0.045767	NTMT1
ENSG00000173809	19	33210659	33320483	237	17	65286	1.8949	0.029051	TDRD12		ENSG00000135451	12	49717019	49725514	17	5	65272	1.9911	0.023236	TROAP		ENSG00000176566	8	88882973	88886296	3	2	63936	1.6868	0.045819	DCAF4L2
ENSG00000172466	18	32912176	32925446	20	4	64973	1.8947	0.029066	ZNF24		ENSG00000175728	11	130542851	130587247	34	6	64889	1.9904	0.023274	C11orf44		ENSG00000163960	3	196074533	196159345	112	13	64208	1.6865	0.045851	UBXN7
ENSG00000147912	9	37510889	37588871	193	22	64961	1.8938	0.029127	FBXO10		ENSG00000153898	1	85391268	85462796	212	14	65020	1.9894	0.023331	MCOLN2		ENSG00000105695	19	35783028	35804707	17	5	62997	1.6864	0.045858	MAG
ENSG00000126545	4	70796799	70812289	32	6	65104	1.8944	0.029087	CSN1S1		ENSG00000173862	7	33765593	33768068	5	2	64585	1.9895	0.023323	RP11-89N17.1		ENSG00000114487	3	108677086	108836989	448	15	64048	1.6864	0.045858	MORC1
ENSG00000204713	6	28870779	28891766	60	11	65505	1.892	0.029245	TRIM27		ENSG00000168685	5	35852797	35879705	81	7	65516	1.9889	0.023355	IL7R		ENSG00000160097	1	33327869	33338083	10	3	63272	1.6864	0.045863	FNDC5
ENSG00000188517	4	109731877	110223813	1220	64	64967	1.8909	0.029319	COL25A1		ENSG00000104722	8	24770525	24776607	7	3	64643	1.9879	0.023412	NEFM		ENSG00000139531	12	56390964	56400425	9	4	63675	1.6856	0.045937	SUOX
ENSG00000214655	10	75545340	75561551	5	2	65226	1.8907	0.02933	ZSWIM8		ENSG00000139537	12	49297893	49325623	59	5	65467	1.9867	0.023475	CCDC65		ENSG00000114062	15	25582381	25684128	133	7	63812	1.6844	0.046053	UBE3A
ENSG00000108932	17	66263167	66287408	55	9	65056	1.8896	0.029406	SLC16A6		ENSG00000099256	10	25137536	25241533	305	26	64787	1.986	0.023519	PRTFDC1		ENSG00000126746	12	6775643	6798738	3	1	63046	1.683	0.046186	ZNF384
ENSG00000162885	1	235613238	235667781	117	11	65379	1.8893	0.029425	B3GALNT2		ENSG00000249016	5	54252063	54253674	12	2	65515	1.9857	0.023534	RP11-45H22.3		ENSG00000168702	2	140988992	142889270	6827	217	63940	1.6827	0.046217	LRP1B
ENSG00000146674	7	45951949	45961473	15	5	64432	1.8893	0.029427	IGFBP3		ENSG00000257315	1	203765437	203769686	7	2	65224	1.9854	0.02355	ZBED6		ENSG00000167615	19	54960065	54973217	45	6	64002	1.682	0.04628	LENG8
ENSG00000165821	14	21989232	22005350	11	2	64598	1.8888	0.029459	SALL2		ENSG00000135336	6	88299839	88377169	167	14	65363	1.9849	0.023579	ORC3		ENSG00000166866	12	57422301	57444982	53	7	64213	1.6819	0.046291	MYO1A
ENSG00000091542	17	18086392	18113268	61	7	65367	1.8878	0.029524	ALKBH5		ENSG00000185339	22	31002825	31023265	124	18	65384	1.9829	0.023689	TCN2		ENSG00000239900	22	40742507	40786467	39	6	64056	1.6817	0.046315	ADSL
ENSG00000140368	15	77285700	77329673	74	12	64672	1.8863	0.029629	PSTPIP1		ENSG00000155085	6	109814059	110012420	446	11	65496	1.9819	0.023747	AK9		ENSG00000134489	18	22040593	22059921	59	16	63638	1.6804	0.046441	HRH4
ENSG00000147454	8	23386318	23432976	241	22	65236	1.8862	0.029634	SLC25A37		ENSG00000173621	11	66624118	66627946	2	1	65201	1.981	0.023796	LRFN4		ENSG00000197837	12	14920933	14924065	9	3	63505	1.6803	0.046447	HIST4H4
ENSG00000141140	17	34851477	34899284	71	8	65407	1.8861	0.029638	MYO19		ENSG00000169169	19	50194155	50216988	18	4	64946	1.98	0.023852	CPT1C		ENSG00000160321	19	22115760	22193751	211	9	63573	1.68	0.046483	ZNF208
ENSG00000132305	2	86371055	86422893	122	5	65509	1.8857	0.02967	IMMT		ENSG00000181690	8	57073463	57123883	69	7	65283	1.9798	0.023863	PLAG1		ENSG00000198853	9	35490124	35561895	100	15	63649	1.6789	0.046588	RUSC2
ENSG00000206418	18	8609443	8639379	78	7	64889	1.8852	0.0297	RAB12		ENSG00000114859	3	184063973	184079439	13	3	64336	1.9791	0.023904	CLCN2		ENSG00000128298	22	38480896	38506677	10	4	63335	1.6788	0.046597	BAIAP2L2
ENSG00000197520	1	222910549	222924147	14	4	65362	1.885	0.029714	FAM177B		ENSG00000198270	12	112369086	112450970	116	5	65502	1.9787	0.023924	TMEM116		ENSG00000145708	5	76248538	76276983	47	7	64017	1.6784	0.046637	CRHBP
ENSG00000138031	2	25042038	25142708	329	18	65268	1.8836	0.029807	ADCY3		ENSG00000198900	20	39657458	39753127	123	18	65177	1.9785	0.023936	TOP1		ENSG00000253731	5	140753651	140892546	329	29	64250	1.6774	0.046737	PCDHGA6
ENSG00000025434	11	47269851	47290396	45	7	65429	1.8835	0.029817	NR1H3		ENSG00000177885	17	73314157	73401790	171	9	65034	1.9766	0.024041	GRB2		ENSG00000116525	1	33611003	33647660	58	3	63977	1.6771	0.046765	TRIM62
ENSG00000267110	19	55666125	55672039	19	4	64529	1.8834	0.029822	CTD-2587H24.4		ENSG00000136104	13	51483814	51544592	87	14	64635	1.9762	0.024064	RNASEH2B		ENSG00000102910	16	48278207	48397033	91	4	64323	1.6769	0.046785	LONP2
ENSG00000237651	2	61372243	61391964	69	5	65347	1.8822	0.029902	C2orf74		ENSG00000136754	10	27035522	27150016	315	16	65144	1.9751	0.024128	ABI1		ENSG00000270188	1	238107024	238108575	2	1	64083	1.6765	0.046825	MTRNR2L11
ENSG00000205929	21	34162985	34186053	58	4	65315	1.8809	0.029992	C21orf62		ENSG00000139219	12	48366748	48398269	118	14	65107	1.975	0.024132	COL2A1		ENSG00000100139	22	38301664	38338829	36	5	64044	1.6762	0.046846	MICALL1
ENSG00000140678	16	31366455	31394318	29	8	64658	1.8806	0.030014	ITGAX		ENSG00000122223	1	160799950	160832692	87	7	65032	1.9741	0.024184	CD244		ENSG00000136052	12	105196331	105352522	382	19	64151	1.6758	0.046886	SLC41A2
ENSG00000188761	1	114420790	114430169	16	5	65288	1.8793	0.030105	BCL2L15		ENSG00000084710	2	25264999	25378243	212	23	65143	1.9738	0.0242	EFR3B		ENSG00000108001	10	131633547	131762105	43	11	63361	1.6757	0.046897	EBF3
ENSG00000197375	5	131705444	131731306	84	9	65462	1.8786	0.030152	SLC22A5		ENSG00000168071	11	64107695	64125006	35	6	64441	1.9719	0.024309	CCDC88B		ENSG00000117523	1	171454651	171562650	233	17	64013	1.6754	0.04693	PRRC2C
ENSG00000179270	2	29283842	29297127	57	7	64996	1.8784	0.03016	C2orf71		ENSG00000162390	1	55007930	55104865	304	23	64900	1.9715	0.024332	ACOT11		ENSG00000196860	14	58862634	58875419	4	2	63413	1.6751	0.046955	TOMM20L
ENSG00000116237	1	6281253	6296032	1	1	62943	1.8775	0.030224	ICMT		ENSG00000096060	6	35541362	35696360	245	22	64865	1.9714	0.024339	FKBP5		ENSG00000132361	17	2592680	2615957	3	2	63516	1.6749	0.046979	CLUH
ENSG00000143248	1	163080911	163291577	728	42	64863	1.8773	0.030238	RGS5		ENSG00000164093	4	111538579	111563279	26	4	64905	1.9707	0.024377	PITX2		ENSG00000117593	1	173793641	173827684	29	5	63914	1.6743	0.047035	DARS2
ENSG00000104205	8	67624653	67774257	196	6	65288	1.8767	0.030281	SGK3		ENSG00000117748	1	28218035	28241257	42	3	65298	1.9678	0.024547	RPA2		ENSG00000134255	1	111682249	111727724	55	10	63591	1.6731	0.04715	CEPT1
ENSG00000164611	5	159848829	159855748	11	4	65276	1.8759	0.030331	PTTG1		ENSG00000166272	10	104503727	104576021	209	23	65279	1.9671	0.024588	WBP1L		ENSG00000197061	6	26104104	26104518	2	1	64400	1.6725	0.047211	HIST1H4C
ENSG00000184730	16	28505970	28510291	7	2	64922	1.8756	0.030356	APOBR		ENSG00000254469	11	71576555	71639700	212	5	65348	1.967	0.02459	RP11-849H4.2		ENSG00000205209	19	35084234	35166604	303	20	63961	1.6724	0.047224	SCGB2B2
ENSG00000180044	3	159943423	159945999	3	1	63865	1.8754	0.030369	C3orf80		ENSG00000196743	5	150591711	150650001	155	21	65068	1.9662	0.024638	GM2A		ENSG00000146904	7	143087382	143105985	28	9	63648	1.6718	0.047284	EPHA1
ENSG00000096070	6	36164521	36200567	37	8	65163	1.875	0.030397	BRPF3		ENSG00000269103	22	21358030	21360736	2	1	65392	1.9657	0.024665	AC002472.1		ENSG00000148803	10	135168658	135171529	7	1	64323	1.6716	0.047303	FUOM
ENSG00000182827	1	226332380	226374431	83	12	65204	1.8749	0.030406	ACBD3		ENSG00000176160	17	56497528	56565745	75	11	65361	1.9656	0.024674	HSF5		ENSG00000253485	5	140743898	140892546	348	26	64248	1.6711	0.04735	PCDHGA5
ENSG00000269657	17	66539369	66542970	9	4	64656	1.8743	0.030444	AC079210.1		ENSG00000251322	22	51112843	51171726	62	14	64304	1.9646	0.024733	SHANK3		ENSG00000137814	15	42841008	42862192	30	4	64140	1.6701	0.047449	HAUS2
ENSG00000135124	12	121647660	121671909	84	11	65302	1.8742	0.030453	P2RX4		ENSG00000153317	8	131064353	131455906	1117	35	65392	1.9643	0.024749	ASAP1		ENSG00000077458	11	95502106	95523573	27	5	63831	1.67	0.047461	FAM76B
ENSG00000175662	17	17746828	17875736	157	6	65314	1.8736	0.030494	TOM1L2		ENSG00000152932	5	57878048	58155213	794	50	65105	1.9633	0.024807	RAB3C		ENSG00000162129	11	72003469	72145692	182	10	64197	1.6698	0.047483	CLPB
ENSG00000182985	11	115039938	115375675	524	44	64966	1.8734	0.030506	CADM1		ENSG00000205108	9	34723052	34729464	18	4	65420	1.9632	0.024809	FAM205A		ENSG00000125816	20	21376005	21378666	1	1	64141	1.6696	0.047499	NKX2-4
ENSG00000074695	18	56995055	57027194	85	9	64879	1.8731	0.030524	LMAN1		ENSG00000181885	17	7163222	7167302	7	4	64525	1.9628	0.024833	CLDN7		ENSG00000117174	1	86115106	86174116	114	17	63985	1.6692	0.047539	ZNHIT6
ENSG00000175664	13	31506840	31549639	125	16	65276	1.8723	0.030579	TEX26		ENSG00000111713	12	21689123	21757781	225	15	65077	1.9625	0.024854	GYS2		ENSG00000101782	18	21032787	21066567	71	11	64273	1.6691	0.047549	RIOK3
ENSG00000080031	19	55692616	55720874	79	15	64890	1.8709	0.030679	PTPRH		ENSG00000113248	5	140625147	140627799	2	1	64437	1.9624	0.024857	PCDHB15		ENSG00000160710	1	154554538	154600475	77	7	64055	1.6684	0.047614	ADAR
ENSG00000122787	7	137687070	137802732	216	21	65129	1.8707	0.030694	AKR1D1		ENSG00000058272	12	80167343	80329240	174	7	65394	1.9614	0.024915	PPP1R12A		ENSG00000138315	10	74653339	74692791	10	1	63907	1.6679	0.047665	OIT3
ENSG00000255692	12	120137573	120138816	1	1	64942	1.8702	0.030728	RP1-127H14.3		ENSG00000182831	16	9185505	9215497	71	10	65311	1.9613	0.024921	C16orf72		ENSG00000135002	9	79000433	79009433	30	6	63790	1.6675	0.047706	RFK
ENSG00000110169	11	6452279	6463847	11	1	65443	1.87	0.030739	HPX		ENSG00000142599	1	8412457	8877702	591	21	65198	1.9607	0.02496	RERE		ENSG00000162426	1	8377886	8404227	54	10	63777	1.6672	0.047733	SLC45A1
ENSG00000161677	19	51009255	51014610	5	3	64230	1.8698	0.030755	JOSD2		ENSG00000269026	19	58193413	58264943	141	17	65202	1.9603	0.024979	AC003006.7		ENSG00000165124	9	113127531	113342160	766	54	63986	1.6666	0.047794	SVEP1
ENSG00000171824	1	11126675	11159938	81	4	65497	1.8694	0.030784	EXOSC10		ENSG00000188613	10	120789228	120793854	2	1	64492	1.9597	0.025015	NANOS1		ENSG00000012048	17	41196312	41277500	145	5	64306	1.6666	0.047797	BRCA1
ENSG00000132424	6	99845927	99873207	45	7	65407	1.8681	0.030877	PNISR		ENSG00000269383	2	100986705	100987007	1	1	63051	1.9591	0.02505	AC012493.2		ENSG00000180900	8	144873090	144897549	1	1	64407	1.6662	0.047838	SCRIB
ENSG00000120875	8	29190581	29208185	18	2	65060	1.8677	0.030899	DUSP4		ENSG00000130522	19	18390563	18392432	2	1	65495	1.9587	0.025076	JUND		ENSG00000131981	14	55590828	55612126	35	4	64214	1.665	0.047958	LGALS3
ENSG00000137942	1	93913688	94020218	67	13	64611	1.8677	0.030905	FNBP1L		ENSG00000130733	19	11033444	11039357	2	1	65529	1.9584	0.02509	YIPF2		ENSG00000138308	10	74694928	74714536	1	1	63803	1.6646	0.047992	PLA2G12B
ENSG00000184886	17	34890847	34895159	4	2	65420	1.8675	0.030916	PIGW		ENSG00000083814	19	58231119	58238992	18	6	65203	1.9575	0.025145	ZNF671		ENSG00000178404	17	76866992	76899299	113	14	63761	1.6645	0.048008	DDC8
ENSG00000176387	16	67464555	67471456	6	2	65518	1.8668	0.030967	HSD11B2		ENSG00000176485	11	63340667	63384355	26	5	64797	1.9561	0.025227	PLA2G16		ENSG00000123908	8	141541264	141645718	254	27	63807	1.6618	0.04828	AGO2
ENSG00000255439	16	31094760	31106277	13	2	65266	1.8665	0.030988	RP11-196G11.1		ENSG00000131791	1	146626685	146644129	47	6	65537	1.9542	0.02534	PRKAB2		ENSG00000162645	1	89571815	89616139	102	8	64214	1.6616	0.0483	GBP2
ENSG00000077458	11	95502106	95523573	27	5	64993	1.8664	0.030995	FAM76B		ENSG00000134201	1	110254864	110318050	93	16	64965	1.9531	0.025402	GSTM5		ENSG00000120318	5	141032968	141061788	82	19	63663	1.6615	0.04831	ARAP3
ENSG00000176890	18	657604	673578	52	4	65310	1.8658	0.031036	TYMS		ENSG00000136155	13	78109809	78219398	249	27	65139	1.9524	0.025445	SCEL		ENSG00000134569	11	46878419	46940193	88	9	64194	1.6613	0.048328	LRP4
ENSG00000179111	17	8023908	8027410	11	5	64755	1.8655	0.031055	HES7		ENSG00000173209	2	61404553	61418338	23	6	65075	1.9518	0.025483	AHSA2		ENSG00000226757	4	122685740	122687962	8	3	64220	1.6611	0.048347	AC079341.1
ENSG00000167220	18	44633774	44676891	124	14	65377	1.8652	0.03108	HDHD2		ENSG00000170054	14	94929054	94946026	72	16	65046	1.9516	0.025494	SERPINA9		ENSG00000269093	19	32895915	32896466	2	1	64055	1.6601	0.048448	AC007773.3
ENSG00000176540	11	48387037	48388017	2	1	64739	1.8648	0.031104	OR4C5		ENSG00000184302	14	60975669	60979568	6	2	65538	1.9514	0.025504	SIX6		ENSG00000160917	7	99036545	99054994	32	4	64255	1.6599	0.048467	CPSF4
ENSG00000167748	19	51322404	51327043	15	3	65279	1.8646	0.031117	KLK1		ENSG00000255093	11	111322064	111328876	19	5	64528	1.951	0.025526	RP11-794P6.2		ENSG00000166595	16	66965959	66968326	2	1	63841	1.6591	0.048551	FAM96B
ENSG00000167395	16	31085743	31095517	13	3	65165	1.8646	0.03112	ZNF646		ENSG00000184743	11	63391559	63439393	46	3	65429	1.951	0.025528	ATL3		ENSG00000182611	6	27782112	27782607	3	1	64290	1.659	0.048555	HIST1H2AJ
ENSG00000251380	5	134779905	134783038	20	5	65399	1.8642	0.031149	C5orf20		ENSG00000108387	17	56597611	56618179	35	8	65339	1.95	0.025585	SEPT4		ENSG00000141385	18	12328943	12377313	74	5	63857	1.6584	0.048619	AFG3L2
ENSG00000105205	19	40221890	40228668	39	3	65542	1.8624	0.031276	CLC		ENSG00000169184	22	28144265	28197486	36	11	64861	1.9482	0.025693	MN1		ENSG00000119777	2	27255778	27264563	5	2	63763	1.656	0.048863	TMEM214
ENSG00000116584	1	155916630	155976861	63	7	64763	1.862	0.031298	ARHGEF2		ENSG00000154258	17	66970629	67057205	111	12	65014	1.9474	0.025745	ABCA9		ENSG00000104738	8	48872745	48890720	7	2	64217	1.6554	0.048917	MCM4
ENSG00000113532	5	100142639	100238970	169	10	65355	1.8611	0.031364	ST8SIA4		ENSG00000074695	18	56995055	57027194	85	9	64879	1.9469	0.025772	LMAN1		ENSG00000131018	6	152442819	152958936	1383	99	63889	1.6546	0.049001	SYNE1
ENSG00000113460	5	34915481	34926101	11	4	65224	1.8591	0.031506	BRIX1		ENSG00000213626	2	30454397	30546596	217	24	64944	1.9461	0.02582	LBH		ENSG00000257093	7	141356528	141401953	62	5	63885	1.6546	0.049002	KIAA1147
ENSG00000198374	6	27833034	27833606	2	1	65469	1.859	0.031514	HIST1H2AL		ENSG00000171222	20	34541539	34547394	14	3	65447	1.9456	0.025851	SCAND1		ENSG00000096063	6	35800743	35889119	182	8	64116	1.6545	0.049011	SRPK1
ENSG00000117748	1	28218035	28241257	42	3	65298	1.8588	0.031528	RPA2		ENSG00000159335	12	6874682	6880116	4	1	64901	1.9446	0.025911	PTMS		ENSG00000135406	12	49687035	49692465	10	4	64299	1.6544	0.049026	PRPH
ENSG00000064042	4	41361624	41702061	598	46	64592	1.8572	0.031643	LIMCH1		ENSG00000170860	3	14219858	14242619	42	7	64977	1.9446	0.025913	LSM3		ENSG00000188095	15	90303822	90321982	8	2	61933	1.6541	0.04905	MESP2
ENSG00000163348	1	154929502	154936329	4	2	64881	1.8558	0.031739	PYGO2		ENSG00000160401	9	130469268	130478281	6	2	64879	1.9442	0.025938	C9orf117		ENSG00000166073	15	40091233	40213093	217	28	63930	1.654	0.049065	GPR176
ENSG00000116604	1	156433519	156470620	52	5	64849	1.8571	0.031651	MEF2D		ENSG00000196591	6	114254192	114332472	175	23	64479	1.9444	0.025922	HDAC2		ENSG00000262209	5	140749831	140892546	336	26	64247	1.654	0.049065	PCDHGB3
ENSG00000142599	1	8412457	8877702	591	21	65198	1.8551	0.031788	RERE		ENSG00000204469	6	31588497	31605548	67	16	65516	1.9435	0.02598	PRRC2A		ENSG00000105255	19	4304597	4323840	9	1	62543	1.6536	0.049104	FSD1
ENSG00000139985	14	70918874	70926622	40	9	65251	1.8551	0.031794	ADAM21		ENSG00000106346	7	6144515	6201195	162	17	65150	1.9435	0.025981	USP42		ENSG00000070444	17	2287354	2304412	27	2	64013	1.6527	0.049194	MNT
ENSG00000173442	11	65343509	65360121	13	5	64725	1.8549	0.031803	EHBP1L1		ENSG00000269657	17	66539369	66542970	9	4	64656	1.9422	0.026055	AC079210.1		ENSG00000118816	4	77968311	77997158	36	6	63498	1.6518	0.049288	CCNI
ENSG00000163807	3	44779153	44803154	25	6	65198	1.8543	0.031849	KIAA1143		ENSG00000239789	7	56019512	56024192	13	4	65145	1.9403	0.02617	MRPS17		ENSG00000119396	9	123940415	123985292	85	14	63341	1.6514	0.049328	RAB14
ENSG00000134775	18	33877677	34360018	938	72	64944	1.854	0.031871	FHOD3		ENSG00000108639	17	76164639	76169608	13	5	64486	1.9403	0.02617	SYNGR2		ENSG00000215182	11	1151580	1222364	1	1	64024	1.6514	0.049328	MUC5AC
ENSG00000183722	13	39917029	40177665	736	68	65198	1.8531	0.031931	LHFP		ENSG00000269964	6	78400375	78636691	602	19	65422	1.938	0.026309	MEI4		ENSG00000107890	10	27280843	27389421	342	17	64202	1.6514	0.049333	ANKRD26
ENSG00000185414	2	99797542	99814089	38	6	65418	1.853	0.03194	MRPL30		ENSG00000130201	19	45715879	45737469	71	4	65125	1.938	0.026313	EXOC3L2		ENSG00000268387	1	161190160	161192296	9	3	63550	1.651	0.049366	AL590714.1
ENSG00000136813	9	114122972	114247025	283	17	65346	1.8519	0.032023	KIAA0368		ENSG00000146282	6	88224096	88299721	215	13	65384	1.9379	0.026316	RARS2		ENSG00000066382	11	30406040	30608419	491	36	64038	1.6492	0.049549	MPPED2
ENSG00000227057	6	33246885	33257304	26	7	65463	1.8511	0.032078	WDR46		ENSG00000111271	12	112123857	112194903	50	4	65297	1.9373	0.026354	ACAD10		ENSG00000152056	2	224616403	224702744	274	21	63957	1.6489	0.049581	AP1S3
ENSG00000184221	21	34442450	34444726	1	1	65235	1.8502	0.032142	OLIG1		ENSG00000140682	16	31482906	31489281	3	1	64141	1.9367	0.026392	TGFB1I1		ENSG00000134986	5	110998318	111333161	863	51	64038	1.6481	0.049668	NREP
ENSG00000136830	9	130267618	130341268	192	23	64999	1.8502	0.032145	FAM129B		ENSG00000143633	1	231359509	231376933	40	9	65182	1.9362	0.026419	C1orf131		ENSG00000204033	10	85980254	85985345	18	5	64209	1.6479	0.049688	LRIT2
ENSG00000131374	3	17198654	18486309	2435	42	65155	1.8493	0.032209	TBC1D5		ENSG00000075651	3	171318195	171528740	532	18	65194	1.9356	0.026459	PLD1		ENSG00000061656	20	34203814	34208971	6	3	64205	1.6478	0.049695	SPAG4
ENSG00000170954	19	53611132	53636330	76	10	64973	1.8491	0.032223	ZNF415		ENSG00000006634	7	87505531	87538856	48	5	65303	1.9354	0.026471	DBF4		ENSG00000108963	17	1933404	1946724	2	1	63034	1.6478	0.049701	DPH1
ENSG00000104689	8	23047965	23082639	99	14	65045	1.849	0.03223	TNFRSF10A		ENSG00000170604	19	46386866	46389376	1	1	64351	1.9347	0.026514	IRF2BP1		ENSG00000163719	3	9691117	9744077	35	3	63553	1.6477	0.049704	MTMR14
ENSG00000198704	6	28471073	28495992	69	13	65485	1.8486	0.032254	GPX6		ENSG00000188655	14	21024252	21029090	15	5	64844	1.9344	0.026533	RNASE9		ENSG00000076258	1	171283347	171311223	32	6	63490	1.6476	0.049719	FMO4
ENSG00000125445	17	73257755	73262454	8	1	64436	1.8481	0.03229	MRPS7		ENSG00000183258	5	176938578	176944470	3	2	65064	1.9333	0.026598	DDX41		ENSG00000221909	7	99143931	99156159	9	3	64298	1.6471	0.049774	FAM200A
ENSG00000134852	4	56294070	56413305	387	11	65431	1.846	0.032447	CLOCK		ENSG00000164265	5	147250245	147261754	50	5	65228	1.9328	0.026631	SCGB3A2		ENSG00000052802	4	166248775	166264312	46	9	63687	1.6465	0.049828	MSMO1
ENSG00000132507	17	7210318	7215774	11	3	65288	1.8449	0.032526	EIF5A		ENSG00000135334	6	88384790	88411927	69	10	65112	1.9323	0.026661	AKIRIN2		ENSG00000129636	16	47188298	47498060	141	4	64290	1.6464	0.049839	ITFG1
ENSG00000169327	14	21623026	21624222	2	1	65539	1.8445	0.032557	OR5AU1		ENSG00000196119	11	124439893	124441037	2	1	65584	1.9323	0.026663	OR8A1		ENSG00000149654	20	44802372	44937137	231	31	63888	1.6462	0.049857	CDH22
ENSG00000255292	11	111957627	112064528	66	8	64737	1.8443	0.032571	SDHD		ENSG00000129518	14	34985135	35008916	58	7	65105	1.932	0.026681	EAPP		ENSG00000187889	1	57184477	57285369	190	31	63345	1.6461	0.049868	C1orf168
ENSG00000108039	10	111624524	111683311	78	9	65061	1.8443	0.032572	XPNPEP1		ENSG00000203756	6	130152389	130182692	177	17	65480	1.9313	0.026722	TMEM244		ENSG00000121446	1	182419256	182529734	247	14	63884	1.6455	0.049934	RGSL1
ENSG00000022277	20	55043647	55093943	85	5	65298	1.8442	0.032578	RTFDC1		ENSG00000006659	19	40194946	40200084	13	6	65474	1.9305	0.026773	LGALS14		ENSG00000135070	9	88879461	88897676	20	4	63456	1.6453	0.049955	ISCA1
ENSG00000155189	8	6565878	6617184	109	11	64432	1.8433	0.032643	AGPAT5		ENSG00000127663	19	4969125	5153606	394	29	64413	1.9302	0.026794	KDM4B		ENSG00000084693	2	27265232	27293490	34	6	63853	1.6444	0.050043	AGBL5
ENSG00000213463	14	70838148	70883778	166	15	65309	1.8428	0.032678	SYNJ2BP		ENSG00000269446	7	156902674	156903764	1	1	62583	1.9295	0.026837	AC006967.1		ENSG00000185002	6	117198375	117253326	156	13	64195	1.6435	0.050144	RFX6
ENSG00000185651	22	21903736	21978323	77	2	65426	1.8427	0.032684	UBE2L3		ENSG00000204178	1	25757388	25826700	75	1	65211	1.9294	0.026841	TMEM57		ENSG00000132485	1	71528974	71546980	27	7	64171	1.6433	0.050164	ZRANB2
ENSG00000139517	13	28120050	28194541	220	22	64971	1.8424	0.032712	LNX2		ENSG00000126773	14	60558629	60635851	166	5	65414	1.929	0.026863	PCNXL4		ENSG00000162885	1	235613238	235667781	117	11	64207	1.6423	0.050262	B3GALNT2
ENSG00000117139	1	202696526	202778598	179	15	65296	1.8423	0.032713	KDM5B		ENSG00000213865	8	67579850	67597799	13	3	65285	1.9285	0.026898	C8orf44		ENSG00000184207	16	2261998	2264808	1	1	63071	1.6419	0.050308	PGP
ENSG00000255833	5	134779908	134788089	35	8	65336	1.8421	0.032731	TIFAB		ENSG00000151617	4	148402069	148466106	66	8	64897	1.928	0.026927	EDNRA		ENSG00000110799	12	6058040	6233936	502	46	63858	1.6412	0.050376	VWF
ENSG00000196482	1	216676588	217311097	1566	117	65022	1.8413	0.032787	ESRRG		ENSG00000183665	8	125463048	125474391	20	5	65308	1.9267	0.027011	TRMT12		ENSG00000135482	12	56511943	56516278	2	1	64389	1.6409	0.05041	ZC3H10
ENSG00000071082	2	101618177	101640494	50	8	65480	1.841	0.032814	RPL31		ENSG00000138709	4	128982423	129144086	294	10	65280	1.926	0.027055	LARP1B		ENSG00000087495	20	58152564	58422766	647	45	63880	1.6403	0.05047	PHACTR3
ENSG00000132510	17	7743222	7758114	21	6	65168	1.8408	0.032824	KDM6B		ENSG00000185739	16	4239375	4292081	103	14	64669	1.9254	0.02709	SRL		ENSG00000164116	4	156587863	156653501	174	25	63920	1.64	0.050507	GUCY1A3
ENSG00000170419	7	54610018	54638773	66	9	64975	1.8401	0.032875	VSTM2A		ENSG00000186407	17	72606026	72619897	43	8	65070	1.9253	0.027097	CD300E		ENSG00000185523	1	213003483	213020991	66	10	63938	1.6396	0.050543	C1orf227
ENSG00000107036	9	5629025	5776557	330	19	65021	1.8398	0.032902	KIAA1432		ENSG00000125912	19	3185561	3209573	18	2	64711	1.925	0.027112	NCLN		ENSG00000212935	21	45977673	45978643	3	1	64277	1.6381	0.050695	KRTAP10-3
ENSG00000100968	14	24834879	24848810	28	7	65022	1.8391	0.032953	NFATC4		ENSG00000091136	7	107564244	107643700	91	14	64758	1.9239	0.027185	LAMB1		ENSG00000204120	2	233562009	233725285	330	16	63764	1.6375	0.050767	GIGYF2
ENSG00000162819	1	222885895	222908538	29	7	65237	1.839	0.032959	BROX		ENSG00000168748	16	66878282	66888056	12	3	65481	1.9238	0.027193	CA7		ENSG00000088930	20	21283942	21370463	145	11	64201	1.6374	0.050775	XRN2
ENSG00000242265	7	94285637	94299007	15	5	65274	1.838	0.033032	PEG10		ENSG00000169764	2	64068074	64118696	110	19	65151	1.9228	0.027255	UGP2		ENSG00000115657	2	220074490	220083712	7	3	64328	1.6374	0.050777	ABCB6
ENSG00000175166	3	184016497	184026842	15	4	65296	1.8379	0.033036	PSMD2		ENSG00000144868	3	132757235	133116636	1031	42	65058	1.9226	0.027266	TMEM108		ENSG00000115526	2	101008327	101034118	43	6	64224	1.637	0.050812	CHST10
ENSG00000181656	1	101003693	101007574	7	3	64907	1.8373	0.033085	GPR88		ENSG00000119986	10	99437181	99447080	29	5	65243	1.9211	0.027356	AVPI1		ENSG00000183389	11	6023216	6024424	3	1	64357	1.6369	0.050822	OR56A4
ENSG00000186814	18	32831032	32870196	64	9	65401	1.8365	0.033139	ZSCAN30		ENSG00000104267	8	86376081	86393722	17	4	65235	1.9211	0.027357	CA2		ENSG00000170502	4	88343734	88380606	83	11	64188	1.6361	0.05091	NUDT9
ENSG00000075420	3	171757418	172119455	616	58	64901	1.8363	0.033155	FNDC3B		ENSG00000070061	9	111629797	111696396	273	21	65273	1.9208	0.027379	IKBKAP		ENSG00000112146	6	52916789	52965671	55	7	64206	1.6361	0.050912	FBXO9
ENSG00000131375	3	15247659	15294425	28	6	64184	1.8362	0.033167	CAPN7		ENSG00000272410	3	10291056	10327480	98	13	65074	1.9205	0.027399	RP11-438J1.1		ENSG00000143155	1	168148171	168169950	54	5	63727	1.6357	0.050948	TIPRL
ENSG00000144130	2	113479063	113500456	31	3	65205	1.8349	0.033262	NT5DC4		ENSG00000077585	1	236305832	236385165	157	13	64918	1.9203	0.027408	GPR137B		ENSG00000240764	5	140868808	140892546	53	12	64237	1.6356	0.050961	PCDHGC5
ENSG00000124882	4	75230860	75254468	60	6	64876	1.8333	0.033381	EREG		ENSG00000204536	6	31110216	31126015	155	21	65572	1.9202	0.027419	CCHCR1		ENSG00000242419	5	140864741	140892546	57	13	64243	1.6349	0.051037	PCDHGC4
ENSG00000151164	12	110939460	110969891	65	8	65495	1.8323	0.033452	RAD9B		ENSG00000204356	6	31919864	31926887	16	6	65566	1.9199	0.027437	NELFE		ENSG00000004799	7	95212811	95225803	41	6	64021	1.6349	0.051038	PDK4
ENSG00000213029	1	229440129	229441248	1	1	65449	1.831	0.033549	SPHAR		ENSG00000125375	14	50779044	50802276	58	3	65365	1.9174	0.027593	ATP5S		ENSG00000127780	17	3336164	3337135	2	1	63220	1.6347	0.051051	OR1E2
ENSG00000227839	1	50459990	50461874	3	2	65280	1.8309	0.033555	AL645730.2		ENSG00000108474	17	16120505	16252115	200	10	65116	1.9169	0.027628	PIGL		ENSG00000196782	4	140637907	141075338	757	64	63760	1.6343	0.051097	MAML3
ENSG00000204410	6	31707725	31732622	57	14	65524	1.8299	0.033635	MSH5		ENSG00000141198	17	52976748	53039310	156	12	65347	1.9166	0.027645	TOM1L1		ENSG00000150627	4	176986985	177103978	359	16	64023	1.6342	0.051108	WDR17
ENSG00000162894	1	207077731	207096592	23	4	65207	1.8289	0.033706	FAIM3		ENSG00000171806	1	169761670	169764107	6	3	65124	1.9159	0.027687	METTL18		ENSG00000153827	2	230628554	230787955	150	15	63869	1.6338	0.051151	TRIP12
ENSG00000213988	19	20188803	20237885	72	10	65285	1.8288	0.033712	ZNF90		ENSG00000110931	12	121675497	121736111	131	24	64892	1.9156	0.02771	CAMKK2		ENSG00000180251	2	103089762	103150431	239	16	64125	1.6337	0.05116	SLC9A4
ENSG00000144182	2	99771418	99779620	26	5	65277	1.8287	0.033722	LIPT1		ENSG00000175175	17	56833230	57058983	279	15	65455	1.9152	0.027736	PPM1E		ENSG00000087263	16	56485402	56513012	60	8	64043	1.6336	0.051173	OGFOD1
ENSG00000105856	7	106809406	106842974	49	4	64292	1.8273	0.033825	HBP1		ENSG00000180264	9	127213423	127239379	40	3	64632	1.9147	0.027768	GPR144		ENSG00000160014	19	47104331	47114050	5	3	63036	1.6334	0.051193	CALM3
ENSG00000166902	11	59573608	59578345	4	2	65325	1.8268	0.033863	MRPL16		ENSG00000188306	3	169539710	169555563	33	6	65002	1.9129	0.02788	LRRIQ4		ENSG00000197584	3	177990720	178562217	1501	81	64058	1.6332	0.051217	KCNMB2
ENSG00000146072	6	47199268	47277641	129	22	64957	1.8266	0.033883	TNFRSF21		ENSG00000106605	7	43798279	43846939	82	12	65046	1.9118	0.027953	BLVRA		ENSG00000164112	4	122680088	122686582	22	6	64134	1.6324	0.051303	TMEM155
ENSG00000186395	17	38974369	38978847	8	3	65322	1.8259	0.033934	KRT10		ENSG00000243678	17	49230920	49249108	37	7	64987	1.9113	0.027982	NME1-NME2		ENSG00000151726	4	185676749	185747972	133	13	63521	1.6323	0.051307	ACSL1
ENSG00000088280	1	23755056	23811061	78	9	64325	1.8259	0.033936	ASAP3		ENSG00000011052	17	49230951	49249105	37	7	64987	1.9113	0.027982	NME2		ENSG00000163586	2	88422510	88427635	6	2	64165	1.6322	0.051322	FABP1
ENSG00000169783	15	77905369	78113242	522	32	65056	1.8257	0.033946	LINGO1		ENSG00000239388	3	57302375	57326710	31	6	65256	1.91	0.028067	ASB14		ENSG00000189366	3	125648118	125655882	26	2	62760	1.6318	0.051363	ALG1L
ENSG00000169877	16	31539185	31540124	5	2	65524	1.825	0.033998	AHSP		ENSG00000196305	9	94972489	95056038	162	13	65135	1.9096	0.028095	IARS		ENSG00000100104	22	26879843	26890624	21	6	64210	1.6315	0.051392	SRRD
ENSG00000142166	21	34696734	34732168	66	10	64945	1.8244	0.034047	IFNAR1		ENSG00000176788	5	17065707	17276943	493	53	64957	1.9089	0.028136	BASP1		ENSG00000104765	8	26240414	26363152	428	56	63824	1.6307	0.051481	BNIP3L
ENSG00000168016	3	36868311	36986548	232	20	65166	1.8235	0.034115	TRANK1		ENSG00000130758	19	40697651	40721482	15	3	64395	1.9088	0.028144	MAP3K10		ENSG00000117560	1	172628154	172636014	6	2	62508	1.6304	0.05151	FASLG
ENSG00000168065	11	64323098	64340347	18	2	65293	1.8235	0.034116	SLC22A11		ENSG00000166436	11	8633584	8693413	111	10	65305	1.9086	0.028159	TRIM66		ENSG00000013583	12	13127798	13153207	60	8	64211	1.6287	0.051687	HEBP1
ENSG00000173727	11	65222728	65234028	21	2	64693	1.8233	0.034127	AP000769.1		ENSG00000091409	2	173292082	173371181	290	21	65302	1.9085	0.028165	ITGA6		ENSG00000122678	7	44111846	44122139	20	3	64007	1.6287	0.051691	POLM
ENSG00000101349	20	9518036	9819689	747	69	65038	1.8232	0.034137	PAK7		ENSG00000107863	10	24872538	25012597	145	16	64849	1.9082	0.02818	ARHGAP21		ENSG00000100628	14	94400499	94443137	89	14	63635	1.6276	0.051807	ASB2
ENSG00000166260	17	53029263	53046146	57	5	65318	1.8229	0.034162	COX11		ENSG00000169255	3	160801671	160823172	37	5	65437	1.908	0.028192	B3GALNT1		ENSG00000117289	1	145438469	145442635	3	1	64132	1.6273	0.05184	TXNIP
ENSG00000105402	19	47990894	48018497	27	3	65015	1.8229	0.034163	NAPA		ENSG00000179593	17	7942335	7952452	44	10	65059	1.9077	0.028214	ALOX15B		ENSG00000078898	20	31595406	31611515	26	6	63756	1.6269	0.051875	BPIFB2
ENSG00000130208	19	45417504	45422606	5	2	64973	1.8227	0.034176	APOC1		ENSG00000166803	15	64657193	64679886	31	4	65201	1.9072	0.028245	KIAA0101		ENSG00000167664	19	4292229	4302428	4	2	64096	1.6256	0.052015	TMIGD2
ENSG00000185024	14	105675623	105781926	142	6	64758	1.8226	0.034181	BRF1		ENSG00000005379	17	56378592	56406152	75	12	65095	1.9072	0.028249	BZRAP1		ENSG00000162385	1	53692564	53704282	16	3	63824	1.6253	0.052048	MAGOH
ENSG00000134115	3	1134260	1445901	1060	89	64729	1.8224	0.034201	CNTN6		ENSG00000227839	1	50459990	50461874	3	2	65280	1.9063	0.028303	AL645730.2		ENSG00000187811	11	71292956	71318487	5	2	63704	1.6247	0.052111	AP000867.1
ENSG00000255152	6	31707797	31732628	56	14	65523	1.8226	0.034183	MSH5-SAPCD1		ENSG00000272514	6	88117701	88174183	163	13	65411	1.9068	0.028272	C6ORF165		ENSG00000204571	11	71292901	71314399	5	2	63704	1.6247	0.052111	KRTAP5-11
ENSG00000163938	3	52715172	52728508	19	3	65485	1.8222	0.034215	GNL3		ENSG00000169314	22	24105208	24108048	1	1	65584	1.906	0.028327	C22orf15		ENSG00000109046	17	25621102	25640657	28	4	64187	1.6237	0.052225	WSB1
ENSG00000232125	2	207516345	207583120	245	28	65273	1.8217	0.034252	DYTN		ENSG00000100503	14	51186481	51297839	224	34	64873	1.9059	0.02833	NIN		ENSG00000072864	16	15737124	15820210	169	18	64085	1.6235	0.052238	NDE1
ENSG00000124103	20	55092243	55101198	14	3	64037	1.8217	0.034252	FAM209A		ENSG00000183486	21	42733870	42781317	80	16	64768	1.9053	0.02837	MX2		ENSG00000188620	10	124895478	124897257	1	1	63554	1.6234	0.05225	HMX3
ENSG00000175646	16	11374693	11375207	2	1	65408	1.8195	0.034414	PRM1		ENSG00000100564	14	68048672	68067004	57	10	65019	1.9041	0.028451	PIGH		ENSG00000121879	3	178865902	178957881	191	19	63801	1.6234	0.052252	PIK3CA
ENSG00000124449	19	44220162	44224173	1	1	65239	1.8188	0.03447	IRGC		ENSG00000213859	17	7255208	7258258	1	1	65459	1.904	0.028453	KCTD11		ENSG00000107938	10	127408084	127452712	25	2	64071	1.6231	0.052279	EDRF1
ENSG00000131055	20	30225691	30232809	14	2	65514	1.8184	0.034505	COX4I2		ENSG00000100379	22	37447779	37459430	4	1	65280	1.9039	0.02846	KCTD17		ENSG00000152208	4	93225550	94695707	3066	92	63954	1.6223	0.052365	GRID2
ENSG00000137040	9	6011043	6015618	5	2	64853	1.8183	0.034511	RANBP6		ENSG00000136237	7	22157856	22396763	636	43	64954	1.9038	0.02847	RAPGEF5		ENSG00000171503	4	159593277	159630775	24	8	63784	1.622	0.052397	ETFDH
ENSG00000224361	2	23729913	23747214	53	12	64624	1.8176	0.034561	AC011239.1		ENSG00000255046	8	11655437	11660077	29	8	64559	1.903	0.02852	RP11-297N6.4		ENSG00000124160	20	44689624	44718591	50	8	63951	1.622	0.052398	NCOA5
ENSG00000165606	10	50572237	50603497	55	6	64509	1.8173	0.034583	DRGX		ENSG00000172354	7	100271154	100276797	6	3	64150	1.9029	0.028524	GNB2		ENSG00000086102	9	33290509	33371155	78	9	64031	1.6218	0.052425	NFX1
ENSG00000196119	11	124439893	124441037	2	1	65584	1.8171	0.034603	OR8A1		ENSG00000141456	17	4574679	4607632	56	3	64833	1.9027	0.02854	PELP1		ENSG00000105492	19	52022779	52035110	63	7	64228	1.6217	0.05243	SIGLEC6
ENSG00000163092	2	167744997	168116263	1154	31	65322	1.8168	0.034621	XIRP2		ENSG00000089022	12	112279782	112334343	95	3	65447	1.9025	0.028552	MAPKAPK5		ENSG00000100034	22	22273793	22307209	74	9	64261	1.6215	0.052455	PPM1F
ENSG00000189339	1	1592939	1624167	8	1	65438	1.8167	0.034628	SLC35E2B		ENSG00000166619	20	36120874	36156333	43	5	64818	1.9016	0.028613	BLCAP		ENSG00000164306	4	185570767	185616117	131	5	63573	1.6214	0.052465	PRIMPOL
ENSG00000048392	8	103216730	103251346	88	10	64048	1.8141	0.034827	RRM2B		ENSG00000183018	17	4402133	4442330	64	9	65050	1.9008	0.028664	SPNS2		ENSG00000169756	2	109150857	109303702	345	17	63904	1.6211	0.052497	LIMS1
ENSG00000160803	1	156005092	156023585	20	6	64541	1.814	0.034836	UBQLN4		ENSG00000112511	6	33378176	33384230	9	3	65517	1.9007	0.028668	PHF1		ENSG00000140534	15	90118713	90174287	92	6	64199	1.6209	0.052524	TICRR
ENSG00000167094	9	130478345	130493879	20	2	64298	1.8137	0.034864	TTC16		ENSG00000116044	2	178092323	178257425	367	20	65292	1.8999	0.028724	NFE2L2		ENSG00000174173	3	101280706	101285290	12	4	64372	1.6208	0.052534	TRMT10C
ENSG00000136810	9	113006091	113018920	44	15	64331	1.8134	0.034887	TXN		ENSG00000106327	7	100218039	100240402	29	5	65179	1.8993	0.02876	TFR2		ENSG00000268602	11	107582998	107595135	29	7	64069	1.62	0.052621	AP002353.1
ENSG00000176422	12	56862301	56864763	5	3	64974	1.8132	0.034902	SPRYD4		ENSG00000176092	1	26648350	26680621	83	11	65301	1.8989	0.028789	AIM1L		ENSG00000114544	3	125725198	125820404	310	15	64239	1.6199	0.052624	SLC41A3
ENSG00000185220	1	249200395	249214145	2	1	65293	1.8117	0.035019	PGBD2		ENSG00000007314	17	62015914	62050278	46	8	64872	1.8981	0.028839	SCN4A		ENSG00000170153	4	141780961	142134031	836	52	63765	1.6197	0.052644	RNF150
ENSG00000091536	17	18012020	18083116	120	14	65061	1.811	0.035071	MYO15A		ENSG00000204653	19	51014857	51017947	5	2	63885	1.8975	0.028882	ASPDH		ENSG00000144744	3	69103881	69129559	49	8	63884	1.6196	0.052662	UBA3
ENSG00000158445	20	47980414	48099184	384	37	65229	1.8104	0.035115	KCNB1		ENSG00000100316	22	39708887	39716394	27	6	65347	1.8971	0.028904	RPL3		ENSG00000073067	7	1022835	1029276	7	3	63582	1.6195	0.052673	CYP2W1
ENSG00000204178	1	25757388	25826700	75	1	65211	1.8102	0.035131	TMEM57		ENSG00000157992	2	27665233	27669348	5	3	65543	1.8967	0.028933	KRTCAP3		ENSG00000173702	3	124624289	124672663	89	14	64072	1.6188	0.052746	MUC13
ENSG00000104067	15	29991571	30261068	374	35	64750	1.8102	0.035132	TJP1		ENSG00000152430	2	198591603	198651486	53	6	65411	1.8959	0.02899	BOLL		ENSG00000142669	1	26605667	26608007	4	2	64148	1.6185	0.052779	SH3BGRL3
ENSG00000170054	14	94929054	94946026	72	16	65046	1.8093	0.035199	SERPINA9		ENSG00000122515	7	44788180	44809477	19	4	64003	1.8946	0.029073	ZMIZ2		ENSG00000167363	17	80693451	80709073	48	7	63557	1.618	0.052836	FN3K
ENSG00000101470	20	44451853	44462384	24	5	65212	1.809	0.035226	TNNC2		ENSG00000107317	9	139871956	139879887	14	2	65030	1.8946	0.029075	PTGDS		ENSG00000205352	12	53835389	53840429	2	1	63956	1.6178	0.052851	PRR13
ENSG00000141040	17	16454701	16472520	13	2	65426	1.8089	0.035234	ZNF287		ENSG00000109881	11	27352374	27385415	78	13	65298	1.8935	0.029149	CCDC34		ENSG00000143418	1	150933059	150947479	28	6	64172	1.6176	0.052875	CERS2
ENSG00000135317	6	86215214	86303874	134	19	65189	1.8087	0.035247	SNX14		ENSG00000138435	2	175612320	175629200	34	4	64651	1.8922	0.02923	CHRNA1		ENSG00000100038	22	22311397	22337213	69	8	64006	1.6174	0.052891	TOP3B
ENSG00000132915	5	149237519	149324356	133	16	64485	1.8084	0.035276	PDE6A		ENSG00000054267	1	235294949	235491534	346	9	65187	1.891	0.029313	ARID4B		ENSG00000176595	8	1922044	1955102	23	2	63965	1.6173	0.052905	KBTBD11
ENSG00000166548	16	66541906	66586447	82	4	65454	1.8083	0.035278	TK2		ENSG00000116205	1	54519260	54578192	102	10	65132	1.8901	0.029369	TCEANC2		ENSG00000164972	9	34379017	34397830	34	8	64052	1.6168	0.052966	C9orf24
ENSG00000113924	3	120347020	120401418	66	11	64492	1.8081	0.035292	HGD		ENSG00000115825	2	37477645	37551951	252	15	65400	1.8882	0.029501	PRKD3		ENSG00000143125	1	110993822	110999976	20	5	64056	1.6161	0.053031	PROK1
ENSG00000204219	1	23707554	23751233	83	11	64746	1.807	0.03538	TCEA3		ENSG00000108557	17	17584787	17714767	145	18	65145	1.8875	0.029549	RAI1		ENSG00000156140	4	73146686	73434516	337	16	63605	1.6155	0.0531	ADAMTS3
ENSG00000273155	2	99771461	99811761	92	8	65364	1.807	0.035383	MRPL30		ENSG00000223609	11	5253908	5256600	1	1	62647	1.8871	0.029574	HBD		ENSG00000137478	11	72547790	72853306	168	20	63818	1.6154	0.053111	FCHSD2
ENSG00000171680	1	6526152	6580121	45	6	65053	1.8068	0.035396	PLEKHG5		ENSG00000162458	1	16083102	16113089	55	8	64865	1.8869	0.029585	FBLIM1		ENSG00000105750	19	21106028	21133503	134	7	64316	1.6151	0.053147	ZNF85
ENSG00000256566	20	2447858	2489553	69	12	64867	1.8063	0.035436	RP4-734P14.4		ENSG00000164106	4	174305852	174327531	28	5	65124	1.8866	0.02961	SCRG1		ENSG00000107719	10	72238577	72328205	283	25	63183	1.6144	0.053217	PALD1
ENSG00000101189	20	61427805	61431945	1	1	65417	1.8061	0.035451	MRGBP		ENSG00000134987	5	110427414	110466200	96	10	65321	1.8864	0.029622	WDR36		ENSG00000173302	2	131486643	131487909	2	1	64401	1.6144	0.053225	GPR148
ENSG00000162729	1	160061130	160068733	12	3	65388	1.8053	0.03551	IGSF8		ENSG00000163362	1	200860176	200884863	45	12	64785	1.8862	0.029632	C1orf106		ENSG00000127328	12	70132461	70216984	191	20	64041	1.6137	0.053296	RAB3IP
ENSG00000057757	1	24104895	24114722	6	2	64957	1.8052	0.035521	PITHD1		ENSG00000147364	8	356428	421225	229	22	64858	1.886	0.029649	FBXO25		ENSG00000100380	22	41220539	41253026	33	5	63768	1.6135	0.05332	ST13
ENSG00000119401	9	119449581	119463579	26	6	65480	1.8049	0.035543	TRIM32		ENSG00000130518	19	18367908	18385319	90	10	64702	1.8858	0.029659	KIAA1683		ENSG00000148600	10	85954410	85979377	77	12	63728	1.6134	0.05333	CDHR1
ENSG00000131378	3	16355081	16555533	595	61	65007	1.8041	0.035609	RFTN1		ENSG00000197520	1	222910549	222924147	14	4	65362	1.8856	0.029674	FAM177B		ENSG00000267857	21	46520728	46534873	32	6	64106	1.6129	0.053379	PRED58
ENSG00000242247	22	43192508	43254112	177	10	65417	1.8036	0.035647	ARFGAP3		ENSG00000152049	2	223916532	224063117	568	27	64968	1.8855	0.02968	KCNE4		ENSG00000123146	19	14491313	14519537	3	1	63505	1.6119	0.053492	CD97
ENSG00000160752	1	155278539	155290457	11	2	65237	1.8035	0.035658	FDPS		ENSG00000224586	6	28493702	28502729	22	6	65565	1.8846	0.029745	GPX5		ENSG00000147408	8	19261672	19615540	1294	75	63844	1.6112	0.053568	CSGALNACT1
ENSG00000100979	20	44527399	44540794	25	9	64848	1.8028	0.035706	PLTP		ENSG00000162897	1	207131310	207143970	37	4	65298	1.8842	0.029768	FCAMR		ENSG00000235750	1	175126123	175162135	95	10	64129	1.6112	0.053572	KIAA0040
ENSG00000116580	1	155719508	155829191	125	8	65103	1.8023	0.035745	GON4L		ENSG00000065361	12	56473641	56497289	24	5	65338	1.8841	0.029773	ERBB3		ENSG00000204257	6	32916390	32936871	95	19	64376	1.6112	0.053573	HLA-DMA
ENSG00000168077	8	27491385	27534293	152	12	65307	1.8008	0.035866	SCARA3		ENSG00000139697	12	123773656	123849390	232	13	65491	1.8828	0.029867	SBNO1		ENSG00000198390	21	31768392	31769136	1	1	63429	1.6111	0.053579	KRTAP13-1
ENSG00000158435	2	101869264	101886778	27	10	64899	1.8006	0.035884	CNOT11		ENSG00000186803	9	21206180	21207142	2	1	65243	1.8815	0.029952	IFNA10		ENSG00000248993	6	32905141	32920899	90	10	64320	1.6103	0.05367	XXbac-BPG181M17.5
ENSG00000196743	5	150591711	150650001	155	21	65068	1.7991	0.035998	GM2A		ENSG00000266258	18	68002675	68019695	25	5	63945	1.881	0.029989	RP11-41O4.1		ENSG00000167380	19	44669226	44682534	7	2	63778	1.6099	0.053709	ZNF226
ENSG00000172172	8	121393000	121457642	8	1	64429	1.8002	0.035912	MRPL13		ENSG00000133318	11	63448918	63527363	59	4	65147	1.8813	0.029963	RTN3		ENSG00000115419	2	191745553	191830278	100	12	63486	1.6099	0.053709	GLS
ENSG00000183473	22	37600278	37608362	12	3	64907	1.7983	0.036065	SSTR3		ENSG00000205413	7	92728829	92747336	59	10	65489	1.8804	0.030029	SAMD9		ENSG00000159239	2	74641304	74648718	6	2	63415	1.6096	0.053739	C2orf81
ENSG00000182307	8	146277764	146281416	3	1	64940	1.7979	0.036096	C8orf33		ENSG00000130725	19	59067079	59070327	3	1	64908	1.8794	0.030094	UBE2M		ENSG00000032742	13	21140585	21265503	283	13	64132	1.6095	0.05375	IFT88
ENSG00000268465	19	48969094	48975688	14	3	65560	1.7974	0.036133	CTC-273B12.7		ENSG00000184730	16	28505970	28510291	7	2	64922	1.8794	0.030096	APOBR		ENSG00000106571	7	42000548	42277469	732	69	63762	1.6091	0.053798	GLI3
ENSG00000236637	9	21186617	21187598	3	2	64682	1.7974	0.036134	IFNA4		ENSG00000116717	1	68150744	68154021	7	2	65106	1.8793	0.0301	GADD45A		ENSG00000105398	19	48373723	48389654	40	4	63941	1.6091	0.053802	SULT2A1
ENSG00000137033	9	6215805	6257983	124	15	65200	1.7963	0.036221	IL33		ENSG00000184954	12	55862984	55863922	2	1	65583	1.878	0.030191	OR6C70		ENSG00000196236	22	41253081	41363838	67	10	63789	1.609	0.053811	XPNPEP3
ENSG00000152672	2	71035775	71047732	30	7	64604	1.7956	0.036275	CLEC4F		ENSG00000258830	12	57643392	57690267	40	7	65236	1.8777	0.030212	RP11-123K3.4		ENSG00000196655	11	118889142	118896164	25	3	63624	1.608	0.053916	TRAPPC4
ENSG00000118702	20	35879489	35890238	20	4	65404	1.7956	0.036278	GHRH		ENSG00000109171	4	48343339	48428229	199	13	64933	1.8774	0.030233	SLAIN2		ENSG00000108370	17	63133549	63223821	231	20	63937	1.6079	0.053933	RGS9
ENSG00000160326	9	136336217	136344259	5	2	64348	1.7954	0.036298	SLC2A6		ENSG00000130559	9	138700333	138799074	92	7	65179	1.8774	0.030234	CAMSAP1		ENSG00000131059	20	31805116	31815564	8	4	63937	1.6068	0.054052	BPIFA3
ENSG00000168010	11	72525353	72554719	23	8	64632	1.7951	0.036321	ATG16L2		ENSG00000162512	1	31342314	31381608	26	10	64172	1.8765	0.030297	SDC3		ENSG00000105993	7	157128075	157210133	175	14	63304	1.6063	0.054105	DNAJB6
ENSG00000150656	18	72201675	72254448	50	14	64566	1.7948	0.03634	CNDP1		ENSG00000126368	17	38249040	38256978	3	1	64094	1.8762	0.030315	NR1D1		ENSG00000162992	2	182537815	182545603	7	2	64183	1.6055	0.054197	NEUROD1
ENSG00000169184	22	28144265	28197486	36	11	64861	1.7945	0.03637	MN1		ENSG00000183011	17	7760003	7788556	46	7	65438	1.876	0.030327	LSMD1		ENSG00000125743	19	46190712	46195827	4	1	64281	1.6051	0.054233	SNRPD2
ENSG00000163939	3	52579368	52719933	275	9	65393	1.7934	0.036451	PBRM1		ENSG00000135423	12	56864736	56882198	19	5	64650	1.8758	0.030343	GLS2		ENSG00000112414	6	142622991	142767403	174	15	64191	1.6048	0.054265	GPR126
ENSG00000133103	13	40229764	40365802	330	15	65001	1.7928	0.0365	COG6		ENSG00000152348	5	81267844	81572676	435	35	65203	1.875	0.030396	ATG10		ENSG00000172867	12	53038342	53045948	14	5	63842	1.6046	0.054291	KRT2
ENSG00000205581	21	40714241	40721573	24	4	65320	1.7926	0.036519	HMGN1		ENSG00000162896	1	207101863	207119811	28	6	65323	1.8737	0.030484	PIGR		ENSG00000008869	2	37195526	37311485	262	20	63398	1.6044	0.054308	HEATR5B
ENSG00000102606	13	111766906	111958084	530	42	65036	1.7917	0.036588	ARHGEF7		ENSG00000107821	10	102821598	102827888	9	4	65105	1.8733	0.030517	KAZALD1		ENSG00000103544	16	19566562	19718115	357	28	64068	1.6034	0.054424	C16orf62
ENSG00000035720	4	68424446	68473055	168	21	65387	1.7912	0.036629	STAP1		ENSG00000085063	11	33719807	33757991	101	16	65039	1.8715	0.030641	CD59		ENSG00000141255	17	3343313	3417146	211	20	63635	1.6033	0.054429	SPATA22
ENSG00000205147	19	4041127	4043154	1	1	65133	1.7912	0.036629	AC016586.1		ENSG00000167136	9	131580753	131584956	8	2	65574	1.8712	0.030656	ENDOG		ENSG00000143756	1	224301789	224349749	99	6	63923	1.6031	0.054458	FBXO28
ENSG00000166436	11	8633584	8693413	111	10	65305	1.7904	0.036697	TRIM66		ENSG00000179826	11	18142502	18160027	37	7	65330	1.8708	0.030689	MRGPRX3		ENSG00000116194	1	178818840	178840187	26	6	63875	1.6022	0.054552	ANGPTL1
ENSG00000271793	6	86267696	86324952	72	15	65206	1.7887	0.036832	RP11-321N4.5		ENSG00000107819	10	102790991	102800998	5	3	63969	1.8702	0.030728	SFXN3		ENSG00000122958	10	70883268	70932617	107	10	63959	1.6014	0.054646	VPS26A
ENSG00000196704	17	66243715	66253297	23	6	65030	1.788	0.036888	AMZ2		ENSG00000181013	17	56618948	56621729	5	2	65548	1.8689	0.030822	C17orf47		ENSG00000116786	1	16010827	16061264	119	9	64127	1.6013	0.05465	PLEKHM2
ENSG00000139514	13	30083547	30169825	208	19	64995	1.7875	0.036932	SLC7A1		ENSG00000228278	9	117092149	117095532	3	1	65438	1.8684	0.030855	ORM2		ENSG00000164520	6	150204511	150219238	61	3	64385	1.6011	0.054674	RAET1E
ENSG00000258830	12	57643392	57690267	40	7	65236	1.7874	0.036938	RP11-123K3.4		ENSG00000120235	9	21349834	21351377	4	1	65504	1.8683	0.030857	IFNA6		ENSG00000168734	20	43160426	43252888	122	10	64224	1.6005	0.054742	PKIG
ENSG00000130559	9	138700333	138799074	92	7	65179	1.7869	0.036978	CAMSAP1		ENSG00000176532	7	29603427	29606911	13	6	65083	1.8683	0.030863	PRR15		ENSG00000183742	7	20174278	20257027	161	14	63941	1.5997	0.054833	MACC1
ENSG00000184640	17	75276651	75496678	232	25	64833	1.7868	0.036982	SEPT9		ENSG00000136854	9	130374544	130457460	65	9	64998	1.868	0.030878	STXBP1		ENSG00000125384	14	52781023	52795324	39	6	64198	1.5995	0.05485	PTGER2
ENSG00000140391	15	77336359	77376326	21	4	65027	1.7865	0.037006	TSPAN3		ENSG00000138111	10	104221149	104236802	54	6	65290	1.8676	0.030907	TMEM180		ENSG00000196946	12	8290733	8341133	50	2	63854	1.5993	0.054876	ZNF705A
ENSG00000121053	17	56270098	56282535	17	5	64778	1.7856	0.037079	EPX		ENSG00000144182	2	99771418	99779620	26	5	65277	1.8671	0.030944	LIPT1		ENSG00000175065	18	28956740	28994875	78	7	64069	1.5991	0.054901	DSG4
ENSG00000175485	11	6220376	6221489	4	2	65554	1.7852	0.037114	OR52W1		ENSG00000180872	6	50011288	50016364	15	5	65351	1.8669	0.030956	DEFB112		ENSG00000214285	10	129347613	129350935	33	7	64227	1.5986	0.05496	NPS
ENSG00000105851	7	106505723	106547590	73	16	65411	1.785	0.037129	PIK3CG		ENSG00000222017	2	198557830	198639547	80	6	65250	1.8665	0.030985	AC011997.1		ENSG00000105767	19	44126520	44143991	24	5	63843	1.5981	0.055007	CADM4
ENSG00000164066	4	128544426	128647892	125	12	65276	1.785	0.037135	INTU		ENSG00000080802	7	135046547	135194875	202	22	64504	1.8661	0.031013	CNOT4		ENSG00000143437	1	150782181	150849244	63	6	64004	1.5979	0.055036	ARNT
ENSG00000226209	10	13350145	13350447	1	1	65370	1.7845	0.037174	AL138764.1		ENSG00000187860	22	30752624	30774647	72	7	65291	1.8651	0.031087	CCDC157		ENSG00000151881	5	43444354	43483995	68	5	63586	1.5974	0.055093	C5orf28
ENSG00000145949	6	2663863	2751200	373	29	64990	1.7843	0.037186	MYLK4		ENSG00000144724	3	61547243	62283288	1880	133	64935	1.865	0.03109	PTPRG		ENSG00000130226	7	153584182	154685995	2411	205	63787	1.5963	0.055211	DPP6
ENSG00000081248	1	201008642	201081694	175	31	64989	1.7839	0.037218	CACNA1S		ENSG00000132740	11	68671310	68708070	92	9	65396	1.8645	0.031124	IGHMBP2		ENSG00000174721	10	93666346	93669240	6	3	64003	1.5959	0.055259	FGFBP3
ENSG00000196620	4	69512348	69536346	23	6	64361	1.7835	0.037251	UGT2B15		ENSG00000173914	11	66432469	66445392	10	4	65330	1.8642	0.03115	RBM4B		ENSG00000149554	11	125495036	125546150	108	12	64285	1.5957	0.05528	CHEK1
ENSG00000153707	9	8314246	10612723	7765	377	64862	1.7831	0.037288	PTPRD		ENSG00000179772	20	30432103	30433420	1	1	65485	1.8624	0.031275	FOXS1		ENSG00000253537	5	140762467	140892546	306	24	64250	1.5952	0.055335	PCDHGA7
ENSG00000151348	11	44117099	44266979	243	22	64974	1.7824	0.037339	EXT2		ENSG00000187556	19	13972877	13991571	12	3	64150	1.8622	0.031291	NANOS3		ENSG00000204256	6	32936437	32949282	83	19	64324	1.595	0.055361	BRD2
ENSG00000183486	21	42733870	42781317	80	16	64768	1.7819	0.037381	MX2		ENSG00000168214	4	26165077	26436541	276	24	64618	1.8618	0.031316	RBPJ		ENSG00000071575	2	12857015	12882860	37	8	63010	1.5939	0.055483	TRIB2
ENSG00000137142	9	38408991	38424444	48	12	64843	1.7819	0.037382	IGFBPL1		ENSG00000076604	17	27071002	27077974	6	2	65019	1.8617	0.031321	TRAF4		ENSG00000120675	13	43597339	43683045	167	7	63985	1.5934	0.055537	DNAJC15
ENSG00000146859	7	134832824	134850967	47	3	65273	1.7818	0.037393	TMEM140		ENSG00000181908	11	64216546	64219126	3	2	63719	1.8616	0.031328	AP003774.4		ENSG00000120329	5	140682196	140683612	5	2	64351	1.5932	0.055555	SLC25A2
ENSG00000172653	17	34181955	34195895	23	5	65560	1.7817	0.037399	C17orf66		ENSG00000164163	4	146019084	146050331	13	4	64814	1.8608	0.031385	ABCE1		ENSG00000135624	2	73460548	73480149	44	7	64284	1.593	0.055583	CCT7
ENSG00000130518	19	18367908	18385319	90	10	64702	1.7817	0.037399	KIAA1683		ENSG00000149243	11	75133438	75141674	6	3	65311	1.8603	0.031421	KLHL35		ENSG00000189051	17	8294022	8301144	22	6	63552	1.5924	0.05565	RNF222
ENSG00000155304	21	15743436	15755805	43	9	65212	1.781	0.037452	HSPA13		ENSG00000167565	19	40946751	40950612	15	3	64897	1.8601	0.031439	SERTAD3		ENSG00000096264	6	41303393	41318625	61	8	64065	1.5917	0.055722	NCR2
ENSG00000006740	17	12692856	12894960	591	42	64980	1.781	0.037458	ARHGAP44		ENSG00000128203	22	26825239	26840981	39	8	65050	1.8597	0.031464	ASPHD2		ENSG00000138311	10	64133951	64431771	858	70	63998	1.5911	0.055795	ZNF365
ENSG00000005249	7	106685094	106802256	229	20	65046	1.7793	0.037595	PRKAR2B		ENSG00000073417	15	85523671	85682376	442	20	65299	1.8595	0.031481	PDE8A		ENSG00000131051	20	34291531	34330234	96	5	64284	1.5909	0.055813	RBM39
ENSG00000163788	3	43328004	43466256	133	17	65164	1.7787	0.037641	SNRK		ENSG00000167863	17	73034958	73043080	19	4	65197	1.8592	0.031499	ATP5H		ENSG00000157693	9	117373486	117408702	164	14	64157	1.5892	0.056002	C9orf91
ENSG00000109171	4	48343339	48428229	199	13	64933	1.7782	0.037684	SLAIN2		ENSG00000159450	1	152078793	152086556	7	3	65397	1.8591	0.031507	TCHH		ENSG00000185664	12	56347889	56367101	11	3	63407	1.5889	0.056041	PMEL
ENSG00000240542	17	39344697	39346891	2	1	64878	1.7772	0.03777	KRTAP9-1		ENSG00000064545	19	19229978	19249322	4	2	64858	1.8583	0.031564	TMEM161A		ENSG00000130479	19	17830051	17845325	59	7	64194	1.5886	0.056072	MAP1S
ENSG00000185028	5	191626	195468	5	1	64190	1.7764	0.037832	LRRC14B		ENSG00000188735	12	122150658	122220907	58	2	63547	1.8582	0.031569	TMEM120B		ENSG00000103150	16	83932731	83949787	73	5	63711	1.5883	0.056112	MLYCD
ENSG00000100316	22	39708887	39716394	27	6	65347	1.7762	0.03785	RPL3		ENSG00000114115	3	139236276	139258671	56	11	64948	1.8575	0.03162	RBP1		ENSG00000187783	10	45406648	45432450	65	8	63656	1.5882	0.056118	TMEM72
ENSG00000188511	22	49808176	50051190	520	37	64779	1.7761	0.037857	C22orf34		ENSG00000116688	1	12040238	12073571	60	6	65037	1.8575	0.031621	MFN2		ENSG00000163995	4	7967039	8160559	447	73	63373	1.5864	0.056327	ABLIM2
ENSG00000174227	4	492989	533985	111	5	65131	1.7756	0.037904	PIGG		ENSG00000095739	10	28966271	28971868	6	2	64684	1.8566	0.031681	BAMBI		ENSG00000021574	2	32288680	32382706	159	11	63988	1.5859	0.056377	SPAST
ENSG00000106080	7	30050203	30066300	25	5	65208	1.7751	0.037944	FKBP14		ENSG00000206561	3	15491640	15563258	217	22	65261	1.8564	0.031702	COLQ		ENSG00000078487	7	99998449	100026615	38	4	64185	1.5859	0.056382	ZCWPW1
ENSG00000147614	8	86999552	87166457	414	24	65271	1.7749	0.03796	ATP6V0D2		ENSG00000132661	20	23331373	23335414	14	5	65066	1.8561	0.03172	NXT1		ENSG00000204393	20	31175281	31196695	18	4	63039	1.5858	0.056391	RP11-410N8.4
ENSG00000198870	9	136243117	136271220	68	3	63552	1.7746	0.037986	C9orf96		ENSG00000146555	7	3341080	4308632	3156	93	65058	1.8548	0.031811	SDK1		ENSG00000130303	19	17513748	17516457	8	3	63820	1.585	0.056486	BST2
ENSG00000166963	15	43803156	43823818	21	5	65387	1.7738	0.038048	MAP1A		ENSG00000184774	1	202789394	202796353	23	3	65255	1.8545	0.031833	RP11-480I12.4		ENSG00000139278	12	75874460	75897633	50	7	64067	1.5849	0.05649	GLIPR1
ENSG00000134717	1	52521797	52556388	36	5	65092	1.7729	0.038119	BTF3L4		ENSG00000160182	21	43782391	43786703	20	6	65008	1.8543	0.031847	TFF1		ENSG00000125901	20	3026591	3028900	2	1	62575	1.584	0.056596	MRPS26
ENSG00000204950	11	61276272	61278482	5	1	64653	1.7726	0.03815	LRRC10B		ENSG00000123892	11	87846410	87908635	232	23	65164	1.8541	0.031861	RAB38		ENSG00000123700	17	68164814	68176189	6	2	62559	1.5833	0.056681	KCNJ2
ENSG00000121898	10	125465723	125699783	663	66	65018	1.7722	0.038183	CPXM2		ENSG00000254019	8	142264664	142266916	6	2	65130	1.8541	0.031862	RP11-10J21.3		ENSG00000089006	20	17922241	17949623	24	5	62920	1.5832	0.056685	SNX5
ENSG00000108591	17	17991200	18011285	33	5	65145	1.7718	0.038211	DRG2		ENSG00000258986	14	104941015	105071984	181	18	64827	1.8537	0.031894	TMEM179		ENSG00000105507	19	48533210	48547310	29	3	64041	1.5829	0.056727	CABP5
ENSG00000135222	4	70820974	70826725	13	3	65451	1.7714	0.03825	CSN2		ENSG00000196914	11	120207787	120360645	218	12	65096	1.8525	0.031978	ARHGEF12		ENSG00000240505	17	16832849	16875432	154	17	64035	1.5828	0.056729	TNFRSF13B
ENSG00000268217	5	72894203	72896845	11	4	64602	1.7703	0.038341	AC008387.1		ENSG00000124370	2	71336814	71357369	66	6	65306	1.8523	0.031989	MCEE		ENSG00000100065	22	37886400	37915549	75	12	63369	1.5823	0.056788	CARD10
ENSG00000135723	16	67263290	67281561	14	4	65305	1.7699	0.038369	FHOD1		ENSG00000157890	15	66187417	66546085	927	93	65021	1.852	0.032012	MEGF11		ENSG00000049449	11	31833939	32127301	603	56	63805	1.5818	0.056844	RCN1
ENSG00000263053	17	79369275	79375658	4	1	63642	1.7694	0.038414	RP11-1055B8.6		ENSG00000101194	20	61584052	61599949	5	2	63996	1.8518	0.032025	SLC17A9		ENSG00000203691	1	225600404	225602040	3	1	63780	1.5811	0.05693	AC092811.1
ENSG00000004776	19	36245469	36248980	3	2	65042	1.7694	0.038418	HSPB6		ENSG00000109991	11	57105848	57138073	86	11	65080	1.8518	0.032026	P2RX3		ENSG00000165672	10	120927215	120938345	16	3	63843	1.581	0.056937	PRDX3
ENSG00000184185	17	21279509	21323179	2	1	65512	1.7686	0.03848	KCNJ12		ENSG00000148840	10	103892787	103910082	18	7	65377	1.8513	0.032067	PPRC1		ENSG00000256655	8	128959126	128960591	2	1	63137	1.5805	0.056999	TMEM75
ENSG00000143256	1	161070346	161087901	30	6	65301	1.7675	0.038572	PFDN2		ENSG00000254726	1	156041804	156051789	13	5	65156	1.8504	0.032125	MEX3A		ENSG00000100109	22	26887191	26908471	51	12	64093	1.5804	0.057009	TFIP11
ENSG00000100351	22	40297086	40369725	72	14	64758	1.7671	0.038607	GRAP2		ENSG00000089280	16	31191431	31203127	2	1	63325	1.8503	0.032139	FUS		ENSG00000082196	5	34019553	34043937	66	6	64028	1.5803	0.057017	C1QTNF3
ENSG00000254505	14	24678789	24683075	7	3	65230	1.767	0.038614	CHMP4A		ENSG00000101193	20	61569471	61576996	12	3	64390	1.8491	0.032224	GID8		ENSG00000188761	1	114420790	114430169	16	5	64112	1.5799	0.057067	BCL2L15
ENSG00000165621	13	97637973	97646984	27	4	65191	1.7665	0.038654	OXGR1		ENSG00000076067	12	56915713	56984745	151	15	65243	1.8487	0.032248	RBMS2		ENSG00000213512	1	89597434	89641723	69	6	64099	1.5797	0.057085	GBP7
ENSG00000167920	17	38975358	38992522	49	11	65390	1.765	0.038785	TMEM99		ENSG00000240682	3	128846258	128880136	15	2	65380	1.8485	0.032262	ISY1		ENSG00000164967	9	34610483	34612101	2	1	64084	1.5793	0.057132	RPP25L
ENSG00000163923	3	186838736	186898696	97	8	64890	1.7649	0.038792	RPL39L		ENSG00000137193	6	37137979	37143202	3	1	64764	1.8482	0.032284	PIM1		ENSG00000121310	1	53361656	53392884	24	4	64107	1.5775	0.057335	ECHDC2
ENSG00000177455	16	28943260	28950667	5	2	64546	1.7641	0.038859	CD19		ENSG00000140931	16	66637777	66647795	23	4	65292	1.847	0.032375	CMTM3		ENSG00000171314	10	99185917	99193198	10	5	64185	1.577	0.057395	PGAM1
ENSG00000050165	11	11984653	12031316	108	28	64442	1.7636	0.038901	DKK3		ENSG00000157954	7	5229819	5273457	124	18	64063	1.8467	0.032395	WIPI2		ENSG00000134769	18	32073254	32471808	687	16	64067	1.5769	0.057415	DTNA
ENSG00000181817	1	36856839	36863493	27	3	64995	1.7627	0.038977	LSM10		ENSG00000155749	2	202152994	202222121	142	14	65261	1.8464	0.032414	ALS2CR12		ENSG00000175906	17	41476327	41478505	5	2	64323	1.576	0.057515	ARL4D
ENSG00000155115	6	111279763	111289093	57	4	65519	1.7625	0.038988	GTF3C6		ENSG00000163463	1	155141884	155145951	10	3	65167	1.8458	0.032459	KRTCAP2		ENSG00000066777	8	68085747	68255912	132	11	64026	1.576	0.057518	ARFGEF1
ENSG00000105357	19	50691443	50813802	353	41	64804	1.762	0.039032	MYH14		ENSG00000062038	16	68670092	68756519	221	18	65162	1.8454	0.032493	CDH3		ENSG00000065361	12	56473641	56497289	24	5	64165	1.5749	0.057642	ERBB3
ENSG00000071575	2	12857015	12882860	37	8	64159	1.7619	0.039045	TRIB2		ENSG00000116584	1	155916630	155976861	63	7	64763	1.8441	0.032584	ARHGEF2		ENSG00000136732	2	127413509	127454246	137	24	63805	1.5741	0.057729	GYPC
ENSG00000103710	15	65345679	65369028	38	6	64603	1.7617	0.039057	RASL12		ENSG00000125454	17	73269073	73285591	37	4	64894	1.8439	0.0326	SLC25A19		ENSG00000174255	3	113953483	113956425	12	5	64170	1.574	0.057747	ZNF80
ENSG00000175262	1	11006528	11042094	76	8	65096	1.761	0.039119	C1orf127		ENSG00000122735	9	34457412	34520982	95	14	64891	1.8436	0.032618	DNAI1		ENSG00000149043	11	1848709	1858751	2	1	63459	1.5737	0.057777	SYT8
ENSG00000249961	16	66788879	66835523	64	4	65486	1.7605	0.039165	CCDC79		ENSG00000101189	20	61427805	61431945	1	1	65417	1.8421	0.032731	MRGBP		ENSG00000175161	3	85008132	86123579	2529	50	63949	1.5731	0.057853	CADM2
ENSG00000179914	1	160846329	160854960	28	1	65553	1.7596	0.03924	ITLN1		ENSG00000165072	9	72658497	72841886	470	18	65368	1.8413	0.032787	MAMDC2		ENSG00000119760	2	27873679	27886676	8	3	64216	1.5728	0.057885	SUPT7L
ENSG00000102978	16	57496299	57505922	24	8	65008	1.7592	0.039271	POLR2C		ENSG00000013588	12	13043716	13070871	34	7	64561	1.8413	0.032789	GPRC5A		ENSG00000197506	9	86890372	86955672	179	23	64054	1.5727	0.057898	SLC28A3
ENSG00000135930	2	233414762	233448354	47	1	65334	1.7589	0.0393	EIF4E2		ENSG00000186231	6	97372605	97588630	641	36	65358	1.841	0.032809	KLHL32		ENSG00000149050	11	7020549	7041599	67	7	64133	1.572	0.057972	ZNF214
ENSG00000168566	6	7590432	7612200	56	8	65294	1.7588	0.039303	SNRNP48		ENSG00000198087	6	47445525	47594999	307	12	65101	1.8407	0.032834	CD2AP		ENSG00000021776	15	35147732	35262040	183	14	63299	1.572	0.057975	AQR
ENSG00000186160	1	47533160	47583991	90	3	65390	1.7584	0.039341	CYP4Z1		ENSG00000116209	1	54497347	54519177	29	6	65041	1.8407	0.032835	TMEM59		ENSG00000203685	1	226736501	226796915	154	25	63478	1.5718	0.058002	C1orf95
ENSG00000151247	4	99792835	99851788	150	17	65334	1.7582	0.039354	EIF4E		ENSG00000150938	2	36583069	36778278	479	46	65006	1.8396	0.032912	CRIM1		ENSG00000172156	17	32612687	32615353	7	4	64124	1.5708	0.05811	CCL11
ENSG00000085721	16	15153879	15188174	40	7	64121	1.758	0.039377	RRN3		ENSG00000106266	7	2291405	2393953	175	22	64915	1.8393	0.032936	SNX8		ENSG00000148143	9	109625378	109775915	183	28	64008	1.5707	0.058125	ZNF462
ENSG00000169641	1	23410516	23504301	136	14	65398	1.7569	0.039464	LUZP1		ENSG00000198821	1	167399877	167487847	131	26	64907	1.8392	0.032945	CD247		ENSG00000196099	11	123676043	123677095	5	3	64294	1.5706	0.058135	OR6M1
ENSG00000110497	11	46417964	46615675	134	11	65287	1.7569	0.039464	AMBRA1		ENSG00000168461	18	9708162	9862548	371	60	64798	1.8382	0.033018	RAB31		ENSG00000011083	5	149569520	149602351	118	17	63640	1.5704	0.058159	SLC6A7
ENSG00000226976	6	37012607	37013177	2	1	64897	1.7564	0.039509	COX6A1P2		ENSG00000158106	8	144451057	144466390	27	3	64425	1.8378	0.033046	RHPN1		ENSG00000161011	5	179233388	179265078	73	14	63780	1.5698	0.058233	SQSTM1
ENSG00000115525	2	86066267	86116137	138	12	65431	1.7553	0.039608	ST3GAL5		ENSG00000129515	14	35030300	35099389	145	12	64786	1.8368	0.033118	SNX6		ENSG00000174970	11	55734975	55735990	12	1	64404	1.5697	0.058238	OR10AG1
ENSG00000162676	1	92940319	92952433	16	3	65301	1.7528	0.039817	GFI1		ENSG00000171680	1	6526152	6580121	45	6	65053	1.8361	0.033174	PLEKHG5		ENSG00000116649	1	11114641	11120081	6	2	64252	1.5688	0.058345	SRM
ENSG00000164651	7	20823906	20826505	2	1	63570	1.7528	0.039818	SP8		ENSG00000182257	22	46445358	46450024	1	1	65584	1.8357	0.0332	C22orf26		ENSG00000134242	1	114356433	114414381	90	13	63163	1.5687	0.058357	PTPN22
ENSG00000090971	19	55996371	55998935	1	1	65337	1.7528	0.039819	NAT14		ENSG00000120963	8	102190106	102218421	45	7	65007	1.8351	0.033248	ZNF706		ENSG00000154229	17	64298754	64806861	1513	91	63901	1.5687	0.058362	PRKCA
ENSG00000134369	1	201592411	201796102	403	41	64964	1.7518	0.039907	NAV1		ENSG00000228208	1	218683438	218699320	54	4	65388	1.8349	0.033259	C1orf143		ENSG00000178445	9	6532464	6645650	364	39	63698	1.5682	0.058418	GLDC
ENSG00000114904	3	52744800	52804965	107	9	65208	1.7516	0.039925	NEK4		ENSG00000020256	20	50668202	50820847	378	36	64670	1.8338	0.033339	ZFP64		ENSG00000188554	17	41322498	41363708	62	2	64324	1.5676	0.058482	NBR1
ENSG00000120215	9	5890802	5910606	34	7	65035	1.7509	0.039981	MLANA		ENSG00000164125	4	159045626	159094470	102	6	65290	1.8336	0.033356	FAM198B		ENSG00000115520	2	198318147	198340032	15	4	64091	1.5671	0.058551	COQ10B
ENSG00000136689	2	113864791	113891593	109	8	65381	1.7508	0.03999	IL1RN		ENSG00000132840	5	78365540	78385289	44	7	65190	1.8325	0.033437	BHMT2		ENSG00000114993	2	74652963	74669549	9	3	63752	1.5668	0.058579	RTKN
ENSG00000135316	6	86318053	86353510	52	11	65284	1.7505	0.04002	SYNCRIP		ENSG00000075303	7	87462883	87505672	61	6	65263	1.8318	0.033488	SLC25A40		ENSG00000177462	1	248084320	248085258	1	1	64305	1.5663	0.058637	OR2T8
ENSG00000106086	7	30067020	30170096	188	9	65107	1.7499	0.040071	PLEKHA8		ENSG00000126216	13	113139325	113242481	220	11	65157	1.8312	0.033532	TUBGCP3		ENSG00000131381	3	15111580	15140670	53	3	64180	1.5663	0.058642	ZFYVE20
ENSG00000173145	10	96075004	96122716	109	11	65196	1.7492	0.040132	NOC3L		ENSG00000116649	1	11114641	11120081	6	2	65422	1.831	0.033547	SRM		ENSG00000124784	6	7389729	7418270	59	7	64100	1.5649	0.058803	RIOK1
ENSG00000117543	1	101455179	101491644	29	4	63696	1.7483	0.040203	DPH5		ENSG00000165863	10	118423207	118429775	13	4	64814	1.83	0.033626	C10orf82		ENSG00000152894	6	128289924	128841870	637	40	63788	1.563	0.059026	PTPRK
ENSG00000206043	18	71983048	72026422	99	8	65034	1.7482	0.040212	C18orf63		ENSG00000182333	10	90424198	90438571	40	10	65425	1.8297	0.03365	LIPF		ENSG00000197106	1	110693108	110744824	66	7	63890	1.5625	0.059081	SLC6A17
ENSG00000075303	7	87462883	87505672	61	6	65263	1.7479	0.040242	SLC25A40		ENSG00000136059	3	38029550	38048679	52	5	65326	1.8296	0.033657	VILL		ENSG00000183087	13	114523522	114567046	108	9	63871	1.5622	0.059118	GAS6
ENSG00000013588	12	13043716	13070871	34	7	64561	1.7471	0.040307	GPRC5A		ENSG00000166220	10	72530995	72545157	55	15	64490	1.8286	0.033728	TBATA		ENSG00000100083	22	38004481	38029571	28	4	64083	1.5621	0.059131	GGA1
ENSG00000153012	4	25000469	25032501	95	14	65035	1.7468	0.040337	LGI2		ENSG00000204365	10	29135337	29170827	134	10	64832	1.8283	0.033752	C10orf126		ENSG00000132464	4	71494461	71552533	30	2	64237	1.5618	0.059172	ENAM
ENSG00000148672	10	88810243	88854623	81	13	64330	1.7465	0.040361	GLUD1		ENSG00000103671	15	64679947	64747502	90	10	65218	1.8276	0.033802	TRIP4		ENSG00000130193	8	143808621	143818345	16	3	63180	1.5605	0.05932	THEM6
ENSG00000134899	13	103497194	103528345	65	8	65194	1.7463	0.040377	ERCC5		ENSG00000273155	2	99771461	99811761	92	8	65364	1.8271	0.033843	MRPL30		ENSG00000214305	11	107650219	107652316	9	3	63839	1.5598	0.059407	AP001024.1
ENSG00000183150	12	12813825	12849141	76	13	65011	1.7454	0.040455	GPR19		ENSG00000110492	11	46402306	46405375	3	1	65371	1.827	0.033853	MDK		ENSG00000196458	12	133498019	133532892	9	2	63811	1.5589	0.059511	ZNF605
ENSG00000088325	20	30327074	30389608	69	4	65469	1.745	0.040496	TPX2		ENSG00000116604	1	156433519	156470620	52	5	64849	1.8261	0.033919	MEF2D		ENSG00000163879	1	38022520	38032458	30	8	64136	1.5587	0.059529	DNALI1
ENSG00000006118	11	60691935	60704631	47	5	65249	1.7449	0.040497	TMEM132A		ENSG00000077080	7	100240720	100254084	14	5	64867	1.8261	0.03392	ACTL6B		ENSG00000188474	19	12203078	12225491	37	6	64141	1.5586	0.05954	ZNF788
ENSG00000062370	19	44830708	44871377	119	13	65118	1.7449	0.040497	ZNF112		ENSG00000178971	17	8130191	8151362	53	10	65319	1.8257	0.03395	CTC1		ENSG00000125633	2	118673054	118771709	287	18	64291	1.5585	0.059553	CCDC93
ENSG00000122566	7	26229547	26241149	19	4	65432	1.7446	0.040527	HNRNPA2B1		ENSG00000187193	16	56716336	56718108	8	3	64918	1.8242	0.034057	MT1X		ENSG00000107223	9	139756571	139760738	2	1	61590	1.5578	0.059641	EDF1
ENSG00000157214	7	89796904	89867451	179	13	65470	1.7445	0.040536	STEAP2		ENSG00000220008	19	2289774	2308156	12	3	63776	1.8234	0.03412	LINGO3		ENSG00000169660	17	80376194	80400521	23	4	63589	1.5576	0.059666	HEXDC
ENSG00000239672	17	49230897	49239789	22	3	65300	1.7444	0.040541	NME1		ENSG00000186881	9	107266455	107267547	9	3	65430	1.8227	0.034173	OR13F1		ENSG00000173612	6	117113248	117150200	74	12	64203	1.5574	0.059683	GPRC6A
ENSG00000164853	7	1272543	1276954	5	2	65131	1.7431	0.040661	UNCX		ENSG00000147889	9	21967751	21995300	30	7	65173	1.8227	0.034175	CDKN2A		ENSG00000108231	10	95517566	95557916	84	12	63824	1.5572	0.059712	LGI1
ENSG00000109452	4	142944313	143768585	1901	70	65108	1.7419	0.04076	INPP4B		ENSG00000146147	6	53794780	54131078	656	37	65127	1.8222	0.034215	MLIP		ENSG00000161664	17	42247815	42256451	15	3	64274	1.5569	0.059747	ASB16
ENSG00000153317	8	131064353	131455906	1117	35	65392	1.7405	0.040887	ASAP1		ENSG00000058673	1	203764782	203823252	142	10	65191	1.8221	0.034216	ZC3H11A		ENSG00000177459	8	99076539	99105838	35	7	63551	1.5568	0.059755	C8orf47
ENSG00000071054	2	102313312	102511149	277	16	65096	1.7391	0.041007	MAP4K4		ENSG00000134184	1	110230436	110251661	19	4	64511	1.8213	0.034284	GSTM1		ENSG00000239474	2	170366212	170382772	27	10	64210	1.5564	0.059811	KLHL41
ENSG00000269699	19	57285920	57352097	68	10	64948	1.7387	0.041047	ZIM2		ENSG00000182093	21	40752170	40800454	88	8	65117	1.8212	0.034286	WRB		ENSG00000156502	10	70939988	70968855	63	8	64274	1.5558	0.059878	SUPV3L1
ENSG00000164816	8	6912831	6914256	2	1	64142	1.7386	0.04105	DEFA5		ENSG00000260230	9	111892573	111929571	134	20	65240	1.8211	0.034297	FRRS1L		ENSG00000116604	1	156433519	156470620	52	5	63687	1.5557	0.059895	MEF2D
ENSG00000105173	19	30302805	30315215	11	4	64162	1.7384	0.041067	CCNE1		ENSG00000144410	2	207804278	207834198	76	11	64770	1.8204	0.034346	CPO		ENSG00000198522	2	27851114	27874375	39	6	64136	1.5542	0.060066	GPN1
ENSG00000258292	12	96196875	96217085	55	9	65381	1.738	0.041105	RP11-536G4.1		ENSG00000185658	21	40556102	40693485	327	13	65234	1.8201	0.03437	BRWD1		ENSG00000122507	7	33168856	33645680	1137	42	63993	1.5541	0.06008	BBS9
ENSG00000033867	3	27414214	27525911	352	19	65267	1.7379	0.041112	SLC4A7		ENSG00000212670	1	54569968	54571750	3	1	65359	1.8201	0.034374	AL161915.1		ENSG00000105173	19	30302805	30315215	11	4	63004	1.553	0.060209	CCNE1
ENSG00000196104	4	167654535	168155947	984	44	65215	1.7372	0.041178	SPOCK3		ENSG00000130377	19	6135258	6193112	175	10	65512	1.82	0.03438	ACSBG2		ENSG00000159784	7	143050493	143059863	5	2	63896	1.5528	0.060238	FAM131B
ENSG00000179958	16	30434940	30441396	1	1	64107	1.737	0.041193	DCTPP1		ENSG00000178951	19	4044362	4066943	7	2	64753	1.8198	0.034391	ZBTB7A		ENSG00000115718	2	128176003	128186822	28	5	64154	1.5523	0.06029	PROC
ENSG00000159593	16	66836778	66907159	86	7	65443	1.7365	0.041234	NAE1		ENSG00000197927	2	132479948	132524973	43	4	64102	1.8198	0.034398	C2orf27A		ENSG00000162896	1	207101863	207119811	28	6	64151	1.5522	0.060308	PIGR
ENSG00000155034	7	5470966	5553429	94	11	64503	1.736	0.041283	FBXL18		ENSG00000130940	1	10696661	10856707	76	12	64820	1.8192	0.034438	CASZ1		ENSG00000110066	11	67922330	67981295	80	8	64137	1.5518	0.060354	SUV420H1
ENSG00000188676	8	39792133	39873910	307	24	65105	1.7355	0.041326	IDO2		ENSG00000137441	4	15961866	15970932	31	7	64944	1.8184	0.034499	FGFBP2		ENSG00000176108	17	78965398	78983317	27	5	63484	1.5509	0.060465	CHMP6
ENSG00000187024	9	130455257	130487152	20	4	64674	1.7345	0.041417	PTRH1		ENSG00000175697	3	119883492	120003941	334	23	65342	1.8184	0.0345	GPR156		ENSG00000253953	5	140767452	140892546	291	25	64245	1.5505	0.06051	PCDHGB4
ENSG00000169436	8	139600478	139926249	681	69	64895	1.7345	0.041418	COL22A1		ENSG00000181915	10	64564516	64568238	7	2	65016	1.8176	0.03456	ADO		ENSG00000124570	6	2948393	2972090	87	13	63870	1.5497	0.060602	SERPINB6
ENSG00000122515	7	44788180	44809477	19	4	64003	1.7343	0.041431	ZMIZ2		ENSG00000158411	2	99777890	99797521	35	4	65413	1.8174	0.034581	MITD1		ENSG00000135069	9	80912059	80945009	140	17	63898	1.5495	0.060632	PSAT1
ENSG00000107902	10	126150403	126306457	603	43	64728	1.7342	0.041444	LHPP		ENSG00000070371	22	19166986	19279239	269	12	65338	1.8173	0.034585	CLTCL1		ENSG00000171522	5	40679600	40693837	20	4	63756	1.5495	0.060636	PTGER4
ENSG00000171860	12	8210898	8219067	8	3	64704	1.7337	0.041489	C3AR1		ENSG00000107859	10	103989943	104001231	18	3	65416	1.8169	0.034615	PITX3		ENSG00000261934	5	140782520	140892546	252	23	64245	1.5491	0.060678	PCDHGA9
ENSG00000016864	3	52728505	52740048	13	3	65483	1.7336	0.041495	GLT8D1		ENSG00000163660	3	156864297	156878549	24	4	65258	1.816	0.034683	CCNL1		ENSG00000142409	19	56598732	56632649	74	6	63926	1.5486	0.060739	ZNF787
ENSG00000170180	4	145030457	145061904	19	5	64529	1.7328	0.041567	GYPA		ENSG00000120094	17	46605888	46608359	4	1	65587	1.816	0.034685	HOXB1		ENSG00000172728	8	33228342	33330940	268	14	64146	1.5485	0.060753	FUT10
ENSG00000149506	11	60635035	60643166	12	3	65321	1.7319	0.04165	ZP1		ENSG00000220201	19	10415479	10420556	8	3	64652	1.8157	0.034707	ZGLP1		ENSG00000137674	11	102447566	102496063	205	17	63821	1.5485	0.060755	MMP20
ENSG00000109685	4	1873151	1983934	12	4	64853	1.7312	0.041712	WHSC1		ENSG00000064692	5	121647049	121799914	170	12	65001	1.8156	0.034717	SNCAIP		ENSG00000146416	6	143381633	143661441	423	44	63814	1.5483	0.060774	AIG1
ENSG00000135423	12	56864736	56882198	19	5	64650	1.7311	0.041715	GLS2		ENSG00000175224	11	46638826	46696368	45	6	65391	1.815	0.034761	ATG13		ENSG00000268744	19	12490003	12512088	23	2	63623	1.5483	0.060776	CTD-3105H18.14
ENSG00000183354	9	5881596	6007901	224	16	65081	1.7306	0.041764	KIAA2026		ENSG00000186265	3	112182815	112218408	26	2	64680	1.8149	0.034769	BTLA		ENSG00000157181	1	186344890	186390510	66	10	63958	1.5474	0.060884	C1orf27
ENSG00000122783	7	134777115	134855547	190	9	65201	1.7304	0.041778	C7orf49		ENSG00000099994	22	24577227	24585078	16	4	64988	1.8148	0.034774	SUSD2		ENSG00000047932	6	117639374	117923691	863	46	64067	1.5468	0.060954	GOPC
ENSG00000203697	1	223711349	223853436	252	20	65168	1.7303	0.041787	CAPN8		ENSG00000175213	11	46722368	46727462	5	2	65306	1.8147	0.034786	ZNF408		ENSG00000067066	2	231280657	231408805	371	31	63754	1.5464	0.061009	SP100
ENSG00000188672	1	25688740	25756683	52	2	65008	1.7299	0.041825	RHCE		ENSG00000125888	20	17674317	17716516	138	16	65125	1.8145	0.034802	BANF2		ENSG00000154727	21	27106881	27144771	39	5	64235	1.5461	0.061045	GABPA
ENSG00000160961	19	14800613	14844558	142	18	65139	1.7294	0.041869	ZNF333		ENSG00000232125	2	207516345	207583120	245	28	65273	1.8121	0.034988	DYTN		ENSG00000162734	1	160175127	160185166	2	1	63540	1.546	0.061055	PEA15
ENSG00000154518	2	176040986	176049335	28	4	65442	1.7286	0.041936	ATP5G3		ENSG00000180357	15	64752941	64978264	338	14	65371	1.8117	0.035014	ZNF609		ENSG00000174015	13	46276446	46288694	42	9	63892	1.5459	0.061061	SPERT
ENSG00000206561	3	15491640	15563258	217	22	65261	1.7285	0.041945	COLQ		ENSG00000114491	3	124449213	124464040	56	9	65330	1.8117	0.035019	UMPS		ENSG00000187475	6	26107640	26108364	3	2	64403	1.5456	0.061095	HIST1H1T
ENSG00000134982	5	112043195	112181936	280	16	65220	1.7282	0.041978	APC		ENSG00000156273	21	30566392	31003071	607	44	65233	1.8116	0.035023	BACH1		ENSG00000182307	8	146277764	146281416	3	1	63773	1.5455	0.06111	C8orf33
ENSG00000131203	8	39759794	39785963	40	6	64887	1.7281	0.041984	IDO1		ENSG00000143036	1	95285898	95360802	209	33	65012	1.8114	0.035038	SLC44A3		ENSG00000110693	11	15987995	16761138	1067	38	64012	1.5454	0.061129	SOX6
ENSG00000165521	14	89078775	89259096	292	14	65156	1.7275	0.042036	EML5		ENSG00000177054	11	19138646	19197969	65	5	64911	1.8111	0.035061	ZDHHC13		ENSG00000181222	17	7387685	7417933	112	8	64148	1.544	0.061293	POLR2A
ENSG00000167595	19	36249044	36261930	34	9	65328	1.7255	0.042216	C19orf55		ENSG00000112936	5	40909354	40983041	280	23	65257	1.8111	0.035065	C7		ENSG00000139351	12	102122426	102133250	13	4	63994	1.5436	0.061342	SYCP3
ENSG00000186881	9	107266455	107267547	9	3	65430	1.7252	0.042249	OR13F1		ENSG00000136425	15	78396948	78423886	82	12	65172	1.811	0.035071	CIB2		ENSG00000181371	11	56257825	56258871	1	1	64370	1.5434	0.061362	OR5M8
ENSG00000158793	1	161087876	161095235	8	3	65211	1.7251	0.042251	NIT1		ENSG00000172379	15	80696692	80890278	450	53	65020	1.8107	0.035096	ARNT2		ENSG00000004939	17	42325753	42345509	36	11	63672	1.5434	0.061368	SLC4A1
ENSG00000100425	22	50166931	50221160	116	11	65444	1.725	0.042261	BRD1		ENSG00000137073	9	33921691	34048947	343	18	65347	1.8098	0.035165	UBAP2		ENSG00000168938	5	122358945	122372436	38	10	64200	1.5432	0.061392	PPIC
ENSG00000105854	7	95034175	95064510	86	11	65280	1.7246	0.042301	PON2		ENSG00000159228	21	37442239	37445464	13	4	65332	1.8082	0.03529	CBR1		ENSG00000185013	2	18737050	18770838	48	5	63911	1.543	0.06141	NT5C1B
ENSG00000100897	14	24583404	24594451	17	3	65370	1.7246	0.042297	DCAF11		ENSG00000115758	2	10580094	10588630	7	1	65186	1.8087	0.035252	ODC1		ENSG00000250741	2	18736811	18770830	48	5	63911	1.543	0.06141	NT5C1B-RDH14
ENSG00000166147	15	48700503	48938046	270	9	65133	1.7241	0.042341	FBN1		ENSG00000139351	12	102122426	102133250	13	4	65167	1.8079	0.035309	SYCP3		ENSG00000197312	1	15943995	15995539	102	5	64148	1.543	0.061415	DDI2
ENSG00000178878	12	12878851	12982909	153	24	64858	1.7235	0.042397	APOLD1		ENSG00000226209	10	13350145	13350447	1	1	65370	1.8074	0.035351	AL138764.1		ENSG00000161955	17	7461609	7464925	5	3	64189	1.5428	0.061434	TNFSF13
ENSG00000118197	1	200593024	200639097	127	16	65091	1.7231	0.042431	DDX59		ENSG00000171311	10	99195899	99205774	21	5	65138	1.8064	0.035425	EXOSC1		ENSG00000148297	9	136205160	136214986	19	7	62906	1.5427	0.061455	MED22
ENSG00000010256	3	48636435	48648409	7	3	65347	1.7228	0.042459	UQCRC1		ENSG00000126003	20	30780306	30795594	9	2	65291	1.8064	0.035427	PLAGL2		ENSG00000035862	17	76849059	76921469	211	22	63699	1.5419	0.061544	TIMP2
ENSG00000204681	6	29523406	29601753	262	24	65456	1.7202	0.042701	GABBR1		ENSG00000170448	4	47849257	47916653	160	13	65392	1.8058	0.035471	NFXL1		ENSG00000182521	14	55880259	55923444	176	11	63955	1.5418	0.061555	TBPL2
ENSG00000134884	13	107194021	107220512	5	2	63876	1.7201	0.042704	ARGLU1		ENSG00000110497	11	46417964	46615675	134	11	65287	1.805	0.035539	AMBRA1		ENSG00000183346	10	63422719	63526524	345	20	64241	1.5416	0.061582	C10orf107
ENSG00000123360	12	54943134	54973023	67	16	64883	1.72	0.042721	PDE1B		ENSG00000128590	7	108210012	108215294	8	2	65344	1.8047	0.035559	DNAJB9		ENSG00000196353	3	131252399	132004254	2561	80	64114	1.5416	0.061584	CPNE4
ENSG00000188659	15	82555151	82577271	52	13	65383	1.7197	0.042748	FAM154B		ENSG00000170967	11	103907308	103909922	5	2	64993	1.8044	0.035581	DDI1		ENSG00000105402	19	47990894	48018497	27	3	63843	1.5408	0.061681	NAPA
ENSG00000197249	14	94843084	94857030	48	12	64869	1.7189	0.042817	SERPINA1		ENSG00000187118	3	28283075	28366633	117	12	64248	1.8036	0.035643	CMC1		ENSG00000167862	17	73008765	73017356	24	5	64029	1.5401	0.061768	ICT1
ENSG00000179029	17	8076555	8079717	12	3	64876	1.7189	0.042817	TMEM107		ENSG00000164164	4	146031990	146101313	38	9	64987	1.8034	0.035662	OTUD4		ENSG00000177679	7	75831216	75916605	137	14	63975	1.5399	0.061792	SRRM3
ENSG00000169504	1	25071848	25170815	70	6	65031	1.7181	0.042893	CLIC4		ENSG00000127022	5	179105629	179157926	117	14	64777	1.8021	0.035768	CANX		ENSG00000065308	6	52362200	52441713	312	27	63941	1.5399	0.061795	TRAM2
ENSG00000171962	17	17876127	17920203	60	5	65312	1.7183	0.042874	LRRC48		ENSG00000184661	8	25316513	25365436	104	6	65004	1.803	0.035693	CDCA2		ENSG00000115474	2	233631174	233641278	25	6	64055	1.5399	0.061795	KCNJ13
ENSG00000156471	8	97273943	97349223	111	12	64166	1.7176	0.042937	PTDSS1		ENSG00000108389	17	56566898	56595266	32	6	65379	1.8009	0.035863	MTMR4		ENSG00000062524	15	41795836	41806085	20	5	63815	1.5394	0.061848	LTK
ENSG00000174469	7	145813453	148118090	6264	229	65081	1.7175	0.042942	CNTNAP2		ENSG00000137691	11	101918174	101955291	76	7	65216	1.8007	0.035874	C11orf70		ENSG00000067191	17	37329709	37353956	25	8	63238	1.5392	0.061876	CACNB1
ENSG00000196296	16	28889726	28915830	21	3	64728	1.7175	0.042945	ATP2A1		ENSG00000258708	14	37641093	37643016	4	2	65315	1.8007	0.035877	SLC25A21-AS1		ENSG00000173366	3	52255097	52265206	10	5	63840	1.5385	0.061958	TLR9
ENSG00000095397	9	117164360	117267730	305	20	64995	1.7171	0.042985	DFNB31		ENSG00000152034	6	100367786	100442123	144	18	64826	1.8002	0.035918	MCHR2		ENSG00000165494	11	82868030	82898493	41	5	63895	1.5381	0.062006	PCF11
ENSG00000136695	2	113816215	113822959	45	3	65505	1.717	0.042987	IL36RN		ENSG00000006210	16	57406370	57418960	31	7	64590	1.8001	0.03592	CX3CL1		ENSG00000255552	6	31679548	31681842	3	2	64337	1.5381	0.062018	LY6G6E
ENSG00000131507	5	141488070	141534005	151	11	65334	1.7166	0.043025	NDFIP1		ENSG00000227782	17	15943505	15943994	1	1	65545	1.7995	0.035966	AC002553.1		ENSG00000104331	8	57870492	57906403	63	6	64090	1.5377	0.062057	IMPAD1
ENSG00000176909	19	49215999	49222978	15	3	64606	1.716	0.043077	MAMSTR		ENSG00000080546	6	109307640	109416022	146	4	65209	1.7988	0.036027	SESN1		ENSG00000119403	9	123617977	123639606	21	4	62406	1.5358	0.062294	PHF19
ENSG00000052723	1	115312100	115323306	3	1	64643	1.7158	0.043101	SIKE1		ENSG00000119408	9	127019885	127115586	156	15	64692	1.7982	0.036071	NEK6		ENSG00000176903	14	74178494	74181128	3	2	63633	1.5356	0.062322	PNMA1
ENSG00000226757	4	122685740	122687962	8	3	65394	1.7148	0.043188	AC079341.1		ENSG00000007968	1	23832922	23857712	42	6	64844	1.7979	0.036096	E2F2		ENSG00000104067	15	29991571	30261068	374	35	63588	1.5351	0.062383	TJP1
ENSG00000140750	16	24930706	25026987	130	8	65161	1.7142	0.043244	ARHGAP17		ENSG00000022976	14	102783714	102809044	53	11	65359	1.7979	0.036096	ZNF839		ENSG00000185215	14	103589779	103603776	21	5	63182	1.535	0.062387	TNFAIP2
ENSG00000167842	17	5389605	5394134	25	6	65414	1.7111	0.043533	MIS12		ENSG00000198887	9	72873937	72969804	209	16	65298	1.7976	0.036117	SMC5		ENSG00000064205	20	43343485	43357150	15	4	63669	1.5345	0.062451	WISP2
ENSG00000106462	7	148504475	148581413	80	8	64396	1.711	0.043542	EZH2		ENSG00000172554	2	946554	1371385	1712	63	65095	1.7975	0.036128	SNTG2		ENSG00000124507	6	34433916	34503006	94	14	63774	1.5338	0.06254	PACSIN1
ENSG00000184887	14	105714827	105717430	3	1	65347	1.7109	0.043549	BTBD6		ENSG00000131409	19	51020149	51071302	33	9	64552	1.7975	0.03613	LRRC4B		ENSG00000250038	4	28363901	28404486	130	15	63945	1.5329	0.062656	RP11-180C1.1
ENSG00000213204	6	88117730	88221352	289	18	65390	1.7109	0.043553	C6orf165		ENSG00000036448	8	1993155	2113475	835	58	65054	1.7965	0.036208	MYOM2		ENSG00000172146	17	3118915	3119844	7	3	64400	1.5328	0.062663	OR1A1
ENSG00000186908	12	77157368	77247476	213	10	64925	1.7107	0.043567	ZDHHC17		ENSG00000170500	2	100889753	100939195	166	10	65145	1.7962	0.036234	LONRF2		ENSG00000256683	19	52467596	52490109	63	8	64023	1.5328	0.062666	ZNF350
ENSG00000268926	9	98534605	98537013	9	4	65014	1.7096	0.043671	DKFZP434H0512		ENSG00000116882	1	119911402	119936753	51	7	65375	1.7955	0.036284	HAO2		ENSG00000172932	11	67056018	67069956	13	3	64089	1.531	0.062885	ANKRD13D
ENSG00000137693	11	101981192	102104154	214	12	64897	1.7094	0.043687	YAP1		ENSG00000165799	14	21510385	21512393	2	1	65588	1.7953	0.036303	RNASE7		ENSG00000156510	10	70980059	71027315	102	20	63150	1.5307	0.062919	HKDC1
ENSG00000153802	4	68686594	68749750	115	13	64842	1.7078	0.043836	TMPRSS11D		ENSG00000148019	9	80850978	80894606	86	13	65156	1.7945	0.036364	CEP78		ENSG00000084764	2	27193480	27250064	56	4	64023	1.5306	0.062934	MAPRE3
ENSG00000267534	19	10334520	10341948	8	2	65217	1.7077	0.043845	S1PR2		ENSG00000197249	14	94843084	94857030	48	12	64869	1.7941	0.036397	SERPINA1		ENSG00000130856	18	74534563	74682683	315	17	63802	1.53	0.06301	ZNF236
ENSG00000169860	3	152552736	152555841	6	2	65544	1.7074	0.043878	P2RY1		ENSG00000140199	15	34525460	34630261	387	15	65342	1.7938	0.036425	SLC12A6		ENSG00000144908	3	125822412	125916837	380	29	63970	1.5291	0.063121	ALDH1L1
ENSG00000184307	3	113666748	113684248	22	6	64890	1.7071	0.043901	ZDHHC23		ENSG00000205212	17	20739760	20799453	3	1	64008	1.7936	0.036438	CCDC144NL		ENSG00000163950	4	1694527	1714282	6	1	64382	1.5285	0.063194	SLBP
ENSG00000188921	9	20995306	21031635	126	15	65377	1.7069	0.043919	PTPLAD2		ENSG00000166582	17	16245848	16256970	10	2	64942	1.7933	0.036459	CENPV		ENSG00000161249	19	35988122	36004560	55	13	63460	1.5284	0.063206	DMKN
ENSG00000174684	11	66112843	66115163	1	1	63737	1.7068	0.043932	B3GNT1		ENSG00000101489	18	34823010	35146000	665	77	64869	1.7919	0.036573	CELF4		ENSG00000141556	17	80709940	80900724	550	19	64029	1.5283	0.063214	TBCD
ENSG00000139352	12	103351464	103354294	4	2	64486	1.7067	0.043935	ASCL1		ENSG00000198125	22	36002811	36033998	68	9	65308	1.7905	0.036684	MB		ENSG00000153944	17	55333212	55762046	602	80	63531	1.5277	0.06329	MSI2
ENSG00000160325	9	136325089	136335970	5	2	64265	1.7067	0.04394	CACFD1		ENSG00000123933	4	2249159	2264021	32	3	65158	1.7904	0.036698	MXD4		ENSG00000253159	5	140810185	140892546	199	26	64226	1.5277	0.063293	PCDHGA12
ENSG00000137411	6	30876019	30894236	79	9	65526	1.7062	0.043989	VARS2		ENSG00000183347	1	89829617	89852020	68	12	65059	1.7901	0.036717	GBP6		ENSG00000100036	22	31031639	31065003	115	23	63967	1.5276	0.06331	SLC35E4
ENSG00000154975	17	49707674	50237377	1040	53	65032	1.7061	0.043996	CA10		ENSG00000188897	16	11453702	11617444	581	43	64812	1.7896	0.036756	CTD-3088G3.8		ENSG00000100897	14	24583404	24594451	17	3	64197	1.5272	0.063359	DCAF11
ENSG00000099991	22	24407642	24574596	187	15	65000	1.7051	0.04409	CABIN1		ENSG00000197275	8	95384188	95487337	313	16	65275	1.7884	0.036857	RAD54B		ENSG00000125834	20	2082257	2157684	174	16	63911	1.5271	0.063374	STK35
ENSG00000117091	1	160648536	160681641	56	7	64457	1.705	0.044101	CD48		ENSG00000121691	11	34460472	34493609	72	8	65391	1.7884	0.036857	CAT		ENSG00000116990	1	40361098	40367928	5	2	62884	1.5253	0.063589	MYCL
ENSG00000118004	2	3642426	3692048	104	8	64686	1.7048	0.044119	COLEC11		ENSG00000204344	6	31938868	31950598	24	10	65566	1.7878	0.036906	STK19		ENSG00000163701	3	9944296	9958086	34	2	64006	1.5253	0.063593	IL17RE
ENSG00000198774	12	86198331	86230348	90	10	65231	1.7047	0.044123	RASSF9		ENSG00000261796	3	128806418	128879879	33	4	65236	1.7864	0.037017	ISY1-RAB43		ENSG00000114948	2	207308263	207485851	329	33	64034	1.5252	0.063602	ADAM23
ENSG00000160223	21	45642874	45660849	45	7	64499	1.7044	0.044154	ICOSLG		ENSG00000136160	13	78469616	78493903	49	9	65276	1.7854	0.037102	EDNRB		ENSG00000197381	21	46493768	46646478	344	19	63765	1.5248	0.063656	ADARB1
ENSG00000110721	11	67820326	67888911	70	9	64902	1.7043	0.044166	CHKA		ENSG00000107862	10	104005289	104142656	193	23	65180	1.7853	0.037106	GBF1		ENSG00000123992	2	220238268	220264744	25	5	63243	1.5243	0.063721	DNPEP
ENSG00000145604	5	36152091	36184421	76	10	65310	1.7039	0.044196	SKP2		ENSG00000164935	8	105351315	105368917	44	9	65454	1.7851	0.037124	DCSTAMP		ENSG00000138078	2	44543420	44589001	110	11	64088	1.5238	0.063773	PREPL
ENSG00000164076	3	49895421	49907655	16	4	64953	1.7038	0.044205	CAMKV		ENSG00000206102	21	32410478	32410795	1	1	65195	1.7849	0.037138	KRTAP19-8		ENSG00000135248	7	128349115	128371797	87	16	64189	1.5229	0.063896	FAM71F1
ENSG00000101306	20	30407111	30422492	32	4	65271	1.7038	0.044205	MYLK2		ENSG00000184502	17	39868578	39872221	7	1	65274	1.7849	0.03714	GAST		ENSG00000215187	9	35561828	35563896	3	2	64058	1.5223	0.063965	FAM166B
ENSG00000267179	19	12035890	12090105	146	6	65503	1.7037	0.044222	ZNF763		ENSG00000184752	12	95290831	95397546	535	37	65210	1.784	0.03721	NDUFA12		ENSG00000152822	6	146348782	146758734	649	33	64104	1.5222	0.06398	GRM1
ENSG00000196655	11	118889142	118896164	25	3	64795	1.7028	0.044301	TRAPPC4		ENSG00000055208	6	149539777	149732749	563	36	65122	1.7833	0.03727	TAB2		ENSG00000147883	9	22002902	22009362	6	2	64339	1.5219	0.064011	CDKN2B
ENSG00000001561	6	46097730	46114436	37	4	65098	1.7027	0.04431	ENPP4		ENSG00000078579	8	16849678	16859690	7	1	65007	1.783	0.037295	FGF20		ENSG00000185088	15	63418071	63450220	106	14	64256	1.5217	0.064042	RPS27L
ENSG00000171953	17	17880723	17942523	73	6	65307	1.7025	0.044328	ATPAF2		ENSG00000132823	20	42825136	42839431	32	3	65165	1.7829	0.0373	OSER1		ENSG00000156381	14	102973179	102976136	2	1	63527	1.5214	0.064074	ANKRD9
ENSG00000186184	13	28194903	28241548	126	21	64782	1.7022	0.044358	POLR1D		ENSG00000076864	1	21922708	21995801	235	44	64722	1.7829	0.037305	RAP1GAP		ENSG00000166268	12	70219084	70352877	470	33	64020	1.5203	0.064224	MYRFL
ENSG00000147896	9	27524312	27526496	11	5	65318	1.7013	0.044441	IFNK		ENSG00000188725	5	60453536	60458301	6	4	65532	1.7825	0.037334	SMIM15		ENSG00000204420	6	31686371	31694491	13	4	64270	1.5201	0.064242	C6orf25
ENSG00000118855	3	158449987	158547508	239	26	65326	1.7007	0.044502	MFSD1		ENSG00000184886	17	34890847	34895159	4	2	65420	1.7825	0.037334	PIGW		ENSG00000106261	7	99613204	99639312	38	8	63596	1.5199	0.064269	ZKSCAN1
ENSG00000067208	1	92974253	93257961	471	10	65422	1.7007	0.044504	EVI5		ENSG00000198624	5	150560613	150603706	93	17	64508	1.782	0.037371	CCDC69		ENSG00000173065	17	27082996	27182250	121	6	64110	1.5191	0.064363	FAM222B
ENSG00000214711	2	31395924	31456724	319	20	65103	1.7005	0.044522	CAPN14		ENSG00000180433	1	158724510	158725681	1	1	65589	1.7815	0.037414	OR6K6		ENSG00000182810	16	68055179	68057770	2	1	64391	1.5189	0.064398	DDX28
ENSG00000175224	11	46638826	46696368	45	6	65391	1.6992	0.044638	ATG13		ENSG00000162592	1	3668962	3688209	8	3	65063	1.7809	0.037463	CCDC27		ENSG00000171714	11	22214722	22304903	104	5	63651	1.5183	0.064473	ANO5
ENSG00000095752	19	55875757	55881831	10	3	63494	1.699	0.044659	IL11		ENSG00000154767	3	14186647	14220283	65	12	65232	1.7805	0.037497	XPC		ENSG00000198546	10	135121979	135166033	24	2	64173	1.5171	0.06462	ZNF511
ENSG00000140650	16	8882680	8943188	209	19	64898	1.6989	0.04467	PMM2		ENSG00000178776	5	147260289	147286101	78	10	65454	1.78	0.037535	C5orf46		ENSG00000172819	12	53604354	53626764	26	6	63871	1.517	0.064637	RARG
ENSG00000175893	9	14611069	14693469	261	28	64906	1.6984	0.044713	ZDHHC21		ENSG00000259207	17	45331212	45421658	269	22	65406	1.7798	0.037551	ITGB3		ENSG00000077063	7	117350705	117514193	261	26	63929	1.5164	0.06471	CTTNBP2
ENSG00000197822	5	68788119	68853931	31	5	65281	1.698	0.044751	OCLN		ENSG00000259753	17	45331263	45421658	269	22	65406	1.7798	0.037551	ITGB3		ENSG00000173714	17	48912011	48919709	23	4	63814	1.5158	0.064786	WFIKKN2
ENSG00000005007	19	18942747	18979045	49	9	64229	1.6976	0.044794	UPF1		ENSG00000070731	17	74559792	74583038	56	5	65028	1.7794	0.037589	ST6GALNAC2		ENSG00000122728	9	32629452	32635667	3	2	62628	1.5152	0.064866	TAF1L
ENSG00000151834	4	46250444	46477247	434	25	65098	1.6964	0.044909	GABRA2		ENSG00000177728	17	73437240	73496171	112	9	65286	1.7794	0.037591	KIAA0195		ENSG00000169258	5	176022803	176037134	14	5	63612	1.5149	0.064893	GPRIN1
ENSG00000182836	5	41307056	41510730	408	28	64957	1.6963	0.044919	PLCXD3		ENSG00000261459	16	30537244	30546173	2	1	64996	1.7793	0.037596	ZNF747		ENSG00000188375	12	31944123	31945175	6	3	63720	1.5149	0.064897	H3F3C
ENSG00000004766	7	92861653	92988338	130	18	64997	1.6953	0.045012	CCDC132		ENSG00000167302	17	79202077	79212891	13	3	64553	1.7792	0.037601	ENTHD2		ENSG00000076662	19	10444452	10450499	26	4	63950	1.5143	0.06498	ICAM3
ENSG00000150275	10	55562531	57387702	5265	167	64963	1.6952	0.045021	PCDH15		ENSG00000139974	14	61447832	61550451	66	7	65235	1.779	0.037616	SLC38A6		ENSG00000253846	5	140792743	140892546	232	29	64242	1.5133	0.065104	PCDHGA10
ENSG00000115363	2	75696428	75796848	230	33	64870	1.6951	0.045031	EVA1A		ENSG00000117009	1	241695434	241758944	147	26	65057	1.778	0.037704	KMO		ENSG00000164175	5	33944721	33984835	17	2	64151	1.5131	0.06513	SLC45A2
ENSG00000159314	17	43471275	43511787	97	6	65194	1.6949	0.045045	ARHGAP27		ENSG00000104324	8	97657455	98161882	665	45	65084	1.7778	0.037716	CPQ		ENSG00000102898	16	67880635	67906470	30	5	64278	1.513	0.065134	NUTF2
ENSG00000182858	22	50293877	50312106	53	4	64205	1.6943	0.045103	ALG12		ENSG00000123975	9	91926113	91931618	15	6	65009	1.7763	0.037846	CKS2		ENSG00000129654	17	74132414	74137380	8	3	63271	1.5129	0.065157	FOXJ1
ENSG00000081087	6	108362613	108487058	154	13	65028	1.6942	0.045112	OSTM1		ENSG00000185966	1	152538130	152539248	1	1	64344	1.7756	0.037902	LCE3E		ENSG00000110900	12	31079362	31149534	185	32	63695	1.5125	0.065202	TSPAN11
ENSG00000134571	11	47352957	47374253	39	10	65012	1.694	0.045136	MYBPC3		ENSG00000144460	2	226265364	226518734	387	29	65092	1.7753	0.037925	NYAP2		ENSG00000242574	6	32902406	32908847	42	7	64232	1.5123	0.065226	HLA-DMB
ENSG00000167483	19	17634110	17664648	36	8	64754	1.6937	0.045161	FAM129C		ENSG00000156886	16	31404633	31437826	33	5	64689	1.7751	0.037941	ITGAD		ENSG00000178997	15	41474923	41522941	175	9	64315	1.5122	0.065246	EXD1
ENSG00000163931	3	53258723	53290068	143	11	65160	1.6936	0.045167	TKT		ENSG00000158850	1	161141100	161147287	7	3	65128	1.7748	0.037965	B4GALT3		ENSG00000126787	14	55614830	55658396	65	6	64144	1.511	0.06539	DLGAP5
ENSG00000164199	5	89825161	90460038	1335	59	65109	1.6934	0.045187	GPR98		ENSG00000256436	12	11182986	11184006	7	2	65541	1.7748	0.037968	TAS2R31		ENSG00000151240	10	320130	735683	721	36	63996	1.511	0.065397	DIP2C
ENSG00000180423	11	46624411	46639459	11	3	65431	1.6921	0.045314	HARBI1		ENSG00000123388	12	54366910	54371427	5	1	63604	1.7747	0.037978	HOXC11		ENSG00000132591	17	27181956	27188085	14	2	64350	1.5107	0.065426	ERAL1
ENSG00000115919	2	143635067	143799890	364	26	65232	1.692	0.045328	KYNU		ENSG00000162104	16	4003388	4166186	456	56	64647	1.7745	0.037994	ADCY9		ENSG00000132670	20	2844830	3019722	174	12	63744	1.5107	0.065437	PTPRA
ENSG00000153157	6	10748027	10979553	471	45	64837	1.6916	0.04536	SYCP2L		ENSG00000146858	7	138710452	138720775	35	3	64195	1.7736	0.038064	ZC3HAV1L		ENSG00000175040	3	142838173	142841800	3	1	63645	1.5103	0.065481	CHST2
ENSG00000178257	16	11367144	11367452	2	1	65546	1.6915	0.045368	PRM3		ENSG00000169418	1	153651113	153666468	12	3	64752	1.7732	0.038101	NPR1		ENSG00000240583	7	30893010	30965131	141	20	63999	1.5101	0.065513	AQP1
ENSG00000145833	5	134094469	134190823	78	16	65153	1.6911	0.045409	DDX46		ENSG00000138356	2	201450591	201541787	273	28	65256	1.7731	0.038104	AOX1		ENSG00000049130	12	88886570	88974628	155	6	64080	1.5096	0.065574	KITLG
ENSG00000220205	17	8062467	8066864	8	2	65225	1.6903	0.045486	VAMP2		ENSG00000105219	19	40728115	40732597	8	4	64820	1.7731	0.03811	CNTD2		ENSG00000078967	7	43966037	43995735	75	11	64228	1.5094	0.065597	UBE2D4
ENSG00000185437	21	40817781	40887433	228	19	65243	1.6898	0.045536	SH3BGR		ENSG00000172538	10	50339199	50342053	14	3	65559	1.7727	0.038136	FAM170B		ENSG00000125505	19	54677107	54693733	18	3	63198	1.509	0.065646	MBOAT7
ENSG00000172289	11	59480296	59481337	4	2	65573	1.6896	0.045548	OR10V1		ENSG00000171295	19	11925099	11946016	72	4	64910	1.7723	0.038173	ZNF440		ENSG00000204377	1	16555368	16556038	2	1	63773	1.509	0.065654	C1orf134
ENSG00000168273	3	52568029	52613253	88	8	65366	1.6878	0.045725	SMIM4		ENSG00000129514	14	38059189	38069245	19	5	65211	1.7713	0.038253	FOXA1		ENSG00000118655	1	114447763	114456708	11	4	63741	1.5089	0.065664	DCLRE1B
ENSG00000165996	10	17631958	17659376	94	15	64896	1.6875	0.045754	PTPLA		ENSG00000171298	17	78075355	78093678	105	11	64943	1.7709	0.038286	GAA		ENSG00000253767	5	140772381	140892546	283	24	64254	1.5088	0.06567	PCDHGA8
ENSG00000198168	11	22835345	22851845	21	4	65338	1.6863	0.045872	SVIP		ENSG00000134186	1	109234945	109244425	7	4	64979	1.7706	0.038313	PRPF38B		ENSG00000123243	10	7601232	7708961	256	27	63797	1.5084	0.065731	ITIH5
ENSG00000117505	1	93811445	93835055	36	4	65375	1.686	0.0459	DR1		ENSG00000174844	3	57327727	57530071	641	22	65288	1.7695	0.038408	DNAH12		ENSG00000270024	8	67579831	67772707	243	9	64115	1.5082	0.065746	C8orf44-SGK3
ENSG00000101638	18	44259081	44339220	261	43	64850	1.6851	0.045984	ST8SIA5		ENSG00000171189	21	30909254	31312351	1019	49	65209	1.7694	0.03841	GRIK1		ENSG00000179044	16	67218269	67224107	5	1	64401	1.5076	0.065822	EXOC3L1
ENSG00000137700	11	118894824	118901616	15	3	64726	1.685	0.045992	SLC37A4		ENSG00000106333	7	100199800	100205798	1	1	65033	1.7688	0.038465	PCOLCE		ENSG00000102974	16	67596310	67673086	66	7	63318	1.5076	0.065826	CTCF
ENSG00000250722	5	42799982	42887494	202	20	65062	1.6849	0.046001	SEPP1		ENSG00000120662	13	41790505	41837742	109	9	65291	1.7684	0.038493	MTRF1		ENSG00000112773	6	82201156	82462491	660	38	64063	1.5069	0.065922	FAM46A
ENSG00000003756	3	50126341	50156454	27	5	65211	1.6848	0.046018	RBM5		ENSG00000115816	2	37428755	37458856	48	11	65071	1.7683	0.038504	CEBPZ		ENSG00000181408	17	80332153	80333462	1	1	64227	1.5068	0.065937	UTS2R
ENSG00000136280	7	45039074	45116068	226	15	65062	1.6845	0.046039	CCM2		ENSG00000108852	17	41952725	41987068	78	7	65141	1.7679	0.038536	MPP2		ENSG00000134644	1	31404353	31538838	259	15	64102	1.5058	0.066065	PUM1
ENSG00000197054	19	12035890	12091196	153	6	65505	1.6841	0.04608	ZNF763		ENSG00000099991	22	24407642	24574596	187	15	65000	1.7677	0.038557	CABIN1		ENSG00000167772	19	8428173	8439257	4	2	63587	1.5056	0.066085	ANGPTL4
ENSG00000104413	8	95653302	95719694	206	13	65329	1.6838	0.046113	ESRP1		ENSG00000131778	1	146714291	146767443	183	17	65458	1.7675	0.038571	CHD1L		ENSG00000131067	20	33432523	33460663	45	6	64124	1.5053	0.06612	GGT7
ENSG00000146555	7	3341080	4308632	3156	93	65058	1.6836	0.046131	SDK1		ENSG00000167748	19	51322404	51327043	15	3	65279	1.7675	0.038573	KLK1		ENSG00000126524	7	66452664	66460588	10	3	63881	1.505	0.06616	SBDS
ENSG00000196417	19	53893046	53930574	87	8	64495	1.6832	0.046163	ZNF765		ENSG00000008382	19	4343524	4360083	14	1	64759	1.7666	0.038644	MPND		ENSG00000099956	22	24129150	24176703	242	11	63995	1.5049	0.066178	SMARCB1
ENSG00000080986	18	2571510	2616634	111	13	65155	1.6832	0.046173	NDC80		ENSG00000137166	6	41514164	41570122	115	12	64564	1.7664	0.038667	FOXP4		ENSG00000186897	12	49726200	49730971	6	2	62991	1.5042	0.066261	C1QL4
ENSG00000143919	2	44589089	44999731	872	33	65017	1.6819	0.046297	CAMKMT		ENSG00000187186	9	34664160	34666109	5	3	65315	1.7659	0.038707	RP11-195F19.5		ENSG00000253305	5	140787770	140892546	239	29	64246	1.504	0.066293	PCDHGB6
ENSG00000162733	1	162601163	162757190	335	25	65293	1.6817	0.046316	DDR2		ENSG00000135148	12	112563305	112591407	17	4	65502	1.7659	0.03871	TRAFD1		ENSG00000125124	16	56500748	56554195	102	11	64059	1.5022	0.066524	BBS2
ENSG00000196544	17	8091652	8093564	1	1	65414	1.6812	0.046364	C17orf59		ENSG00000174562	19	51328545	51340469	9	3	64486	1.7656	0.038732	KLK15		ENSG00000160404	9	130493803	130497604	10	3	63112	1.502	0.06655	TOR2A
ENSG00000138814	4	101944566	102269435	567	32	65045	1.6809	0.046388	PPP3CA		ENSG00000100485	14	50583847	50698276	295	17	65245	1.7654	0.038747	SOS2		ENSG00000196418	1	247285277	247335318	138	13	64134	1.501	0.066684	ZNF124
ENSG00000188211	11	17373273	17398888	55	9	65196	1.6806	0.046421	NCR3LG1		ENSG00000120798	12	95414005	95467479	120	18	65144	1.765	0.038786	NR2C1		ENSG00000149262	11	77589766	77705724	202	14	63469	1.5003	0.066768	INTS4
ENSG00000158411	2	99777890	99797521	35	4	65413	1.6802	0.046456	MITD1		ENSG00000245017	12	98879322	98897633	59	11	65358	1.7628	0.038964	RP11-181C3.1		ENSG00000196865	10	115614420	115676953	35	7	63660	1.5002	0.066786	NHLRC2
ENSG00000103707	15	65294845	65321977	60	9	65098	1.6802	0.046458	MTFMT		ENSG00000172500	11	65651212	65656010	7	1	65563	1.7622	0.039018	FIBP		ENSG00000240184	5	140855580	140892542	77	15	64236	1.5	0.06681	PCDHGC3
ENSG00000109180	4	48807229	48863834	54	7	64963	1.6798	0.046496	OCIAD1		ENSG00000188921	9	20995306	21031635	126	15	65377	1.7614	0.039087	PTPLAD2		ENSG00000164252	5	76325076	76361059	66	10	63530	1.5	0.066813	AGGF1
ENSG00000080293	2	120197419	120282070	211	20	64988	1.6796	0.046521	SCTR		ENSG00000101346	20	30795683	30826470	31	5	65229	1.76	0.039205	POFUT1		ENSG00000137474	11	76839310	76926284	207	22	63527	1.4998	0.066832	MYO7A
ENSG00000215906	1	23279536	23291831	28	6	65061	1.679	0.046581	LACTBL1		ENSG00000138764	4	78078304	78354542	1342	24	65129	1.7591	0.039277	CCNG2		ENSG00000103248	16	86563782	86588841	96	13	63823	1.4998	0.066838	MTHFSD
ENSG00000170703	17	46839597	46894576	131	13	65199	1.6779	0.046681	TTLL6		ENSG00000206418	18	8609443	8639379	78	7	64889	1.7589	0.039299	RAB12		ENSG00000101134	20	53092136	53267710	258	17	63386	1.4986	0.066994	DOK5
ENSG00000205177	11	33719807	33722347	9	4	64698	1.6778	0.046694	C11orf91		ENSG00000126814	14	61438169	61448076	2	1	64774	1.7585	0.039327	TRMT5		ENSG00000142539	19	50919056	50931666	27	7	63408	1.498	0.067062	CTD-2545M3.6
ENSG00000163866	1	35178338	35325417	333	44	64842	1.6778	0.046695	SMIM12		ENSG00000255508	11	62327075	62359003	21	2	64797	1.7584	0.03934	MIR3654		ENSG00000115946	2	68384976	68403370	38	5	63900	1.4979	0.067083	PNO1
ENSG00000109323	4	103552660	103682151	200	15	65253	1.6777	0.046699	MANBA		ENSG00000143340	1	179712298	179785333	209	27	64931	1.7584	0.039342	FAM163A		ENSG00000198924	10	115594488	115614142	7	1	63598	1.4975	0.067126	DCLRE1A
ENSG00000121741	13	20532810	20665968	193	10	65285	1.6768	0.046787	ZMYM2		ENSG00000204392	6	31765173	31774761	26	10	65538	1.7579	0.039382	LSM2		ENSG00000170290	11	107578104	107590419	29	6	64074	1.4972	0.067172	SLN
ENSG00000177663	22	17565844	17596583	24	5	64859	1.6764	0.046827	IL17RA		ENSG00000132394	3	127872297	128127485	392	12	65266	1.7578	0.039389	EEFSEC		ENSG00000241644	7	30737601	30797218	126	20	63723	1.4971	0.06719	INMT
ENSG00000122042	13	30338508	30424821	181	11	65278	1.6761	0.046855	UBL3		ENSG00000269295	9	71869331	71869642	1	1	65482	1.7573	0.039432	AL358113.1		ENSG00000179151	15	74922899	74988633	38	6	64248	1.4966	0.067254	EDC3
ENSG00000186198	15	65337708	65345734	10	3	65180	1.676	0.04687	SLC51B		ENSG00000135951	2	99613724	99771427	348	14	65480	1.7562	0.039527	TSGA10		ENSG00000145794	5	126626523	126801429	523	21	64177	1.4964	0.067279	MEGF10
ENSG00000231880	11	47599277	47599823	1	1	65589	1.6746	0.047009	KBTBD4		ENSG00000140479	15	101840818	102065405	584	69	64756	1.7559	0.039557	PCSK6		ENSG00000115598	2	102803433	102856462	219	13	63688	1.4963	0.067292	IL1RL2
ENSG00000003436	2	188328957	188430487	156	21	64946	1.6736	0.047101	TFPI		ENSG00000125843	20	3801178	3805949	7	2	64937	1.7539	0.039722	AP5S1		ENSG00000181785	11	55797895	55798869	6	1	64396	1.4962	0.067302	OR5AS1
ENSG00000162383	1	53552855	53608289	245	28	64882	1.6731	0.04715	SLC1A7		ENSG00000161671	19	50979657	50986608	12	4	65090	1.7537	0.039741	EMC10		ENSG00000183032	14	37147636	37642071	1107	72	63929	1.4962	0.067307	SLC25A21
ENSG00000187980	1	20487746	20503917	44	8	65003	1.673	0.047168	PLA2G2C		ENSG00000174083	17	8706041	8770994	71	10	64709	1.7529	0.039805	PIK3R6		ENSG00000158161	1	28296855	28415207	168	14	63933	1.4959	0.067338	EYA3
ENSG00000101440	20	32782375	32857150	77	3	65303	1.6723	0.047228	ASIP		ENSG00000142794	1	21766621	21811498	121	11	65379	1.7527	0.039827	NBPF3		ENSG00000268714	5	115358088	115394625	158	20	63954	1.4952	0.067427	CTD-2287O16.3
ENSG00000161570	17	34198495	34207797	15	3	65476	1.6721	0.047248	CCL5		ENSG00000100373	22	45680863	45691755	26	4	64947	1.7526	0.039838	UPK3A		ENSG00000178804	3	129262057	129270310	15	3	63665	1.4948	0.067489	H1FOO
ENSG00000120051	10	106113522	106214848	148	19	65154	1.672	0.047266	CCDC147		ENSG00000118162	19	47978401	47987525	4	1	65140	1.7521	0.039875	KPTN		ENSG00000161179	22	21982378	21984353	2	1	63081	1.4942	0.067557	YDJC
ENSG00000038382	5	14143811	14532235	793	38	65094	1.6713	0.047331	TRIO		ENSG00000067900	18	18526867	18691812	50	3	65341	1.7518	0.039902	ROCK1		ENSG00000099219	9	5765076	5833117	105	12	63720	1.4942	0.067564	ERMP1
ENSG00000108055	10	112327449	112364394	84	7	65192	1.6704	0.047425	SMC3		ENSG00000258864	5	112162910	112203279	112	14	65264	1.7518	0.039906	CTC-554D6.1		ENSG00000148660	10	75572259	75634343	56	5	64009	1.4942	0.067568	CAMK2G
ENSG00000182902	22	18043139	18073760	5	2	64060	1.6696	0.047496	SLC25A18		ENSG00000213246	17	56422539	56430454	20	5	65543	1.7515	0.039931	SUPT4H1		ENSG00000197753	6	35773070	35801651	53	6	64113	1.4928	0.067743	LHFPL5
ENSG00000177548	16	28915742	28947847	20	3	64554	1.6685	0.047609	RABEP2		ENSG00000169435	4	74437267	74486348	125	9	65481	1.7515	0.039934	RASSF6		ENSG00000170465	12	52862300	52867569	23	3	64333	1.4919	0.067863	KRT6C
ENSG00000163539	3	33537737	33759848	274	18	65100	1.6679	0.047669	CLASP2		ENSG00000120820	12	104382762	104457961	201	31	65223	1.751	0.03997	GLT8D2		ENSG00000170011	3	39850405	40301812	1134	49	64061	1.4914	0.067932	MYRIP
ENSG00000179335	15	74890841	74932057	44	6	65365	1.6679	0.04767	CLK3		ENSG00000265352	18	69399851	69455364	238	17	64764	1.751	0.039974	RP11-723G8.2		ENSG00000167005	16	56463045	56486111	35	8	63971	1.4907	0.068014	NUDT21
ENSG00000126264	19	36393382	36395279	4	1	65589	1.6675	0.047708	HCST		ENSG00000149016	11	62342517	62359649	8	2	65138	1.7508	0.039989	TUT1		ENSG00000145725	5	102455853	102548500	174	9	64257	1.4907	0.068017	PPIP5K2
ENSG00000185480	12	102513956	102591298	117	10	65350	1.6671	0.047746	PARPBP		ENSG00000125813	20	21686297	21696620	8	2	65049	1.7507	0.040002	PAX1		ENSG00000198812	12	70002351	70004942	4	2	63376	1.4907	0.068026	LRRC10
ENSG00000099901	22	20103461	20114878	19	4	65039	1.6668	0.047781	RANBP1		ENSG00000185662	5	171212876	171221602	9	2	63925	1.7493	0.040122	SMIM23		ENSG00000165410	14	35179593	35184029	5	1	64184	1.4905	0.068042	CFL2
ENSG00000224997	14	104177607	104179149	1	1	63740	1.6661	0.047846	AL049840.1		ENSG00000048140	5	176074388	176086058	34	5	65036	1.7483	0.040206	TSPAN17		ENSG00000254122	5	140797427	140892546	227	28	64243	1.4903	0.068078	PCDHGB7
ENSG00000127990	7	94214542	94285521	87	8	65385	1.6657	0.04789	SGCE		ENSG00000165383	10	50117528	50143242	124	17	64987	1.7481	0.040221	LRRC18		ENSG00000077420	10	26727132	26856732	220	17	63445	1.4896	0.06817	APBB1IP
ENSG00000134996	9	77703459	77762181	196	25	65257	1.6655	0.047904	OSTF1		ENSG00000180061	19	55824169	55845416	55	7	65027	1.7478	0.040248	TMEM150B		ENSG00000188373	10	85933494	85945050	28	6	63981	1.4895	0.068175	C10orf99
ENSG00000005075	7	102113565	102119354	10	3	63821	1.6653	0.047931	POLR2J		ENSG00000152760	1	67218142	67244470	69	9	65091	1.7465	0.040364	TCTEX1D1		ENSG00000106392	7	7196565	7288282	328	20	64014	1.489	0.068241	C1GALT1
ENSG00000164306	4	185570767	185616117	131	5	64731	1.6634	0.048119	PRIMPOL		ENSG00000254772	11	62327073	62342401	13	1	64586	1.746	0.040407	EEF1G		ENSG00000163319	4	84377085	84390888	25	3	64305	1.4883	0.068338	MRPS18C
ENSG00000146856	7	134671259	134832715	313	12	65170	1.6626	0.048197	AGBL3		ENSG00000184838	5	119799973	120023027	728	50	65077	1.7458	0.040421	PRR16		ENSG00000108947	17	7608520	7614696	9	3	63819	1.4875	0.068442	EFNB3
ENSG00000156219	4	76932337	77033955	499	24	65246	1.6625	0.048201	ART3		ENSG00000156265	21	30449792	30548210	295	15	65260	1.7455	0.04045	MAP3K7CL		ENSG00000124171	20	49348081	49373332	60	12	64015	1.4867	0.068551	PARD6B
ENSG00000120664	13	36920568	36943738	56	8	65079	1.6624	0.048216	SPG20OS		ENSG00000181903	11	55432614	55433671	1	1	65587	1.7451	0.04048	OR4C6		ENSG00000178297	19	2389769	2426237	163	16	63712	1.4862	0.068618	TMPRSS9
ENSG00000161057	7	102984701	103009842	36	6	65063	1.662	0.04826	PSMC2		ENSG00000187185	16	57832098	57850850	33	8	64911	1.7448	0.040512	CTD-2600O9.1		ENSG00000229415	14	36942493	36983034	36	6	63577	1.486	0.068642	SFTA3
ENSG00000204923	2	68686551	68694390	8	2	65361	1.6619	0.04827	FBXO48		ENSG00000198723	19	7557862	7573336	28	4	65000	1.7436	0.040615	C19orf45		ENSG00000138738	4	121606074	121844025	862	34	64012	1.4852	0.068749	PRDM5
ENSG00000137474	11	76839310	76926284	207	22	64686	1.6614	0.048321	MYO7A		ENSG00000141140	17	34851477	34899284	71	8	65407	1.7436	0.040617	MYO19		ENSG00000176619	19	2427636	2456994	72	8	63272	1.4849	0.068782	LMNB2
ENSG00000189319	10	126307861	126432838	177	19	64865	1.6602	0.048436	FAM53B		ENSG00000184357	6	27834570	27835359	3	1	65490	1.743	0.040669	HIST1H1B		ENSG00000197619	19	52494585	52511483	53	5	64166	1.4847	0.068812	ZNF615
ENSG00000101193	20	61569471	61576996	12	3	64390	1.6599	0.048469	GID8		ENSG00000177791	10	75391412	75401515	7	2	65305	1.7427	0.04069	MYOZ1		ENSG00000117115	1	17393256	17445948	206	11	63944	1.4847	0.068813	PADI2
ENSG00000225190	17	43513266	43568115	77	5	64797	1.6597	0.048482	PLEKHM1		ENSG00000095380	9	100819021	100845357	37	5	65314	1.7424	0.040723	NANS		ENSG00000066468	10	123237848	123357972	144	29	63597	1.4846	0.068827	FGFR2
ENSG00000161896	6	33689444	33714762	103	16	65047	1.6595	0.048503	IP6K3		ENSG00000172336	7	100303676	100305118	3	1	65431	1.7416	0.040785	POP7		ENSG00000152689	2	33661391	33789817	210	33	63758	1.4841	0.068891	RASGRP3
ENSG00000185453	19	48673949	48700877	30	4	64204	1.6595	0.048507	C19orf68		ENSG00000162755	1	161068151	161070136	5	3	64975	1.7416	0.040786	KLHDC9		ENSG00000150594	10	112836790	112840658	6	3	64114	1.484	0.06891	ADRA2A
ENSG00000186812	18	32820994	32847097	39	10	65449	1.6589	0.04857	ZNF397		ENSG00000103175	16	84328252	84363450	84	17	64479	1.7415	0.040798	WFDC1		ENSG00000143632	1	229566992	229569845	4	1	64052	1.4839	0.068914	ACTA1
ENSG00000188725	5	60453536	60458301	6	4	65532	1.6587	0.048592	SMIM15		ENSG00000169994	2	128293378	128395304	258	23	64846	1.7415	0.040799	MYO7B		ENSG00000150394	16	61681146	62070939	688	42	64044	1.4838	0.068931	CDH8
ENSG00000135426	12	55341802	55378530	12	3	65065	1.6585	0.04861	TESPA1		ENSG00000026025	10	17270258	17279592	4	2	65264	1.7411	0.040831	VIM		ENSG00000183036	21	41239243	41301322	166	28	63664	1.4833	0.068995	PCP4
ENSG00000164107	4	174446120	174451380	3	1	64646	1.6579	0.048671	HAND2		ENSG00000185414	2	99797542	99814089	38	6	65418	1.7408	0.040861	MRPL30		ENSG00000221823	2	68405989	68483369	130	8	63792	1.483	0.069031	PPP3R1
ENSG00000129991	19	55663137	55669141	14	4	64472	1.6575	0.048709	TNNI3		ENSG00000136696	2	113779668	113810444	87	10	64662	1.7403	0.040902	IL36B		ENSG00000008226	3	38080696	38165516	169	14	63962	1.4826	0.069093	DLEC1
ENSG00000004534	3	49977440	50137478	233	13	65383	1.657	0.048759	RBM6		ENSG00000163638	3	64501333	64673676	348	26	64964	1.7402	0.040912	ADAMTS9		ENSG00000160877	19	13228917	13251955	27	6	62939	1.4817	0.069214	NACC1
ENSG00000174844	3	57327727	57530071	641	22	65288	1.6557	0.048888	DNAH12		ENSG00000148655	10	77360998	78319925	1446	103	65029	1.7395	0.040971	C10orf11		ENSG00000165502	14	50085237	50087403	7	2	64224	1.4816	0.069217	RPL36AL
ENSG00000162368	1	47799469	47844511	94	7	65239	1.6554	0.048926	CMPK1		ENSG00000161010	5	179261436	179289173	68	10	64993	1.739	0.041016	C5orf45		ENSG00000273274	1	32930670	32962287	13	2	62955	1.4811	0.069286	ZBTB8B
ENSG00000132958	13	19997017	20110903	169	10	65348	1.6545	0.04901	TPTE2		ENSG00000174109	16	1469745	1479345	1	1	65579	1.7386	0.041056	C16orf91		ENSG00000273398	2	68358370	68488362	215	12	63852	1.4803	0.069398	RP11-474G23.1
ENSG00000080546	6	109307640	109416022	146	4	65209	1.6543	0.049034	SESN1		ENSG00000166949	15	67356101	67487533	263	38	64900	1.7385	0.041059	SMAD3		ENSG00000143324	1	180601140	180859387	356	17	63870	1.479	0.069574	XPR1
ENSG00000186075	17	38024417	38034149	31	3	65573	1.6542	0.049047	ZPBP2		ENSG00000206432	18	5882071	5895954	16	3	63666	1.7378	0.041121	TMEM200C		ENSG00000187626	6	28212401	28227011	29	7	64336	1.4786	0.069618	ZKSCAN4
ENSG00000175785	14	94184644	94254827	113	25	64632	1.6541	0.049055	PRIMA1		ENSG00000166147	15	48700503	48938046	270	9	65133	1.7376	0.04114	FBN1		ENSG00000130348	6	107077453	107116292	137	17	64218	1.4783	0.069662	QRSL1
ENSG00000164597	7	106842000	107204959	583	11	65165	1.6537	0.049091	COG5		ENSG00000117697	1	212899495	212965124	259	11	65445	1.7375	0.041149	NSL1		ENSG00000240891	3	111393523	111565294	564	36	64123	1.478	0.069705	PLCXD2
ENSG00000086598	12	124069078	124083116	41	6	65484	1.6512	0.049347	TMED2		ENSG00000095002	2	47630108	47789450	354	22	64633	1.7373	0.04117	MSH2		ENSG00000144583	2	217122588	217236750	252	24	63904	1.4767	0.06988	MARCH4
ENSG00000178226	16	31150246	31161415	4	1	63774	1.65	0.049471	PRSS36		ENSG00000153786	16	85007787	85045141	168	15	65203	1.7351	0.041363	ZDHHC7		ENSG00000184988	17	41363854	41372061	10	3	64192	1.4767	0.069884	TMEM106A
ENSG00000169515	19	46913629	46916841	8	4	64844	1.6492	0.049551	CCDC8		ENSG00000160551	17	27717482	27878922	192	11	64908	1.7346	0.041407	TAOK1		ENSG00000224130	11	58672897	58676071	8	1	64356	1.4766	0.069885	AP001652.1
ENSG00000137077	9	34709002	34710121	1	1	65480	1.6488	0.049597	CCL21		ENSG00000103249	16	1494935	1525581	128	10	64862	1.7339	0.041464	CLCN7		ENSG00000251655	12	11504757	11548500	10	5	63657	1.4756	0.070021	PRB1
ENSG00000164604	7	112718386	112727833	18	7	64354	1.6486	0.049617	GPR85		ENSG00000130775	1	28199055	28213196	35	6	64561	1.7337	0.041485	THEMIS2		ENSG00000091106	2	32449522	32490923	63	6	63573	1.4756	0.070023	NLRC4
ENSG00000186354	9	91605778	91611055	9	4	64639	1.6473	0.049752	C9orf47		ENSG00000204149	10	51748078	51770259	1	1	65235	1.7334	0.041511	AGAP6		ENSG00000130643	10	135138927	135150475	2	1	64212	1.4756	0.070027	CALY
ENSG00000157184	1	53662101	53679869	23	5	65040	1.6471	0.049766	CPT2		ENSG00000171824	1	11126675	11159938	81	4	65497	1.7333	0.041519	EXOSC10		ENSG00000139200	12	6802958	6809966	3	1	63608	1.4756	0.070029	PIANP
ENSG00000099995	22	30727977	30752936	74	12	65102	1.6465	0.04983	SF3A1		ENSG00000105426	19	5158506	5340814	297	52	64552	1.7332	0.041528	PTPRS		ENSG00000131116	19	44111371	44124026	14	4	64209	1.4754	0.070058	ZNF428
ENSG00000167703	17	1472561	1532180	30	4	64488	1.6463	0.049847	SLC43A2		ENSG00000260259	16	89749028	89752977	14	3	64749	1.7329	0.041552	RP11-368I7.4		ENSG00000132688	1	156638555	156647189	4	2	64056	1.4738	0.070261	NES
ENSG00000175728	11	130542851	130587247	34	6	64889	1.6458	0.049898	C11orf44		ENSG00000059915	10	104162376	104181296	20	9	64439	1.7329	0.041554	PSD		ENSG00000100150	22	32149944	32303012	379	15	64252	1.4738	0.070262	DEPDC5
ENSG00000105136	19	57999079	58006048	21	3	65419	1.6456	0.049919	ZNF419		ENSG00000100307	22	39516172	39548679	68	7	65084	1.7324	0.041597	CBX7		ENSG00000135451	12	49717019	49725514	17	5	64101	1.4737	0.070277	TROAP
ENSG00000117395	1	43629846	43736607	347	25	65257	1.6448	0.050004	EBNA1BP2		ENSG00000163719	3	9691117	9744077	35	3	64726	1.7321	0.041631	MTMR14		ENSG00000124575	6	26234440	26235216	3	1	63889	1.4736	0.070295	HIST1H1D
ENSG00000132330	2	238969530	239008054	115	11	65073	1.6445	0.050034	SCLY		ENSG00000165985	10	16555742	16564004	24	6	64418	1.7311	0.041719	C1QL3		ENSG00000165204	9	125562370	125563395	3	2	64336	1.4733	0.070332	OR1K1
ENSG00000108270	17	35306175	35414171	89	6	64965	1.6437	0.050118	AATF		ENSG00000124721	6	38683117	38998301	1048	44	65191	1.7305	0.041775	DNAH8		ENSG00000148719	10	74092588	74114988	50	2	64285	1.473	0.070378	DNAJB12
ENSG00000166446	16	80631803	80838226	624	43	64933	1.6431	0.050186	CDYL2		ENSG00000102977	16	67691415	67694713	3	1	64435	1.7304	0.041781	ACD		ENSG00000253873	5	140800762	140891835	220	28	64241	1.4728	0.070402	PCDHGA11
ENSG00000179142	8	143991975	143999259	25	4	65461	1.6428	0.050216	CYP11B2		ENSG00000182208	11	1490687	1522477	70	5	65061	1.7304	0.041782	MOB2		ENSG00000169126	10	28064115	28287977	457	22	64058	1.4727	0.070417	ARMC4
ENSG00000263620	17	8054134	8066293	26	5	65158	1.6426	0.050228	RP11-599B13.6		ENSG00000150275	10	55562531	57387702	5265	167	64963	1.729	0.041902	PCDH15		ENSG00000168872	16	70380732	70407286	14	3	63767	1.4726	0.070428	DDX19A
ENSG00000187764	9	91975702	92113045	427	43	65012	1.642	0.050296	SEMA4D		ENSG00000180901	17	73028670	73061984	83	10	65169	1.7287	0.04193	KCTD2		ENSG00000104205	8	67624653	67774257	196	6	64114	1.4724	0.070454	SGK3
ENSG00000179593	17	7942335	7952452	44	10	65059	1.642	0.050299	ALOX15B		ENSG00000204291	9	101705461	101833069	252	21	65035	1.7279	0.042003	COL15A1		ENSG00000213658	16	28996147	29002104	3	2	63626	1.4723	0.07047	LAT
ENSG00000198498	4	164415594	164441691	55	5	65367	1.6418	0.050316	TMA16		ENSG00000143537	1	155023042	155035252	21	7	64189	1.7269	0.042088	ADAM15		ENSG00000215568	22	17442826	17489112	122	7	63959	1.4717	0.070545	GAB4
ENSG00000244694	6	47845764	48036425	492	40	65162	1.6413	0.050367	PTCHD4		ENSG00000169714	3	128888327	128902765	5	2	65521	1.7268	0.042101	CNBP		ENSG00000153339	18	29409136	29533099	206	18	63564	1.4714	0.070592	TRAPPC8
ENSG00000251139	4	185734773	185742443	3	1	63271	1.6411	0.050392	RP11-701P16.2		ENSG00000259164	14	77564654	77691805	326	35	64743	1.7263	0.042151	RP11-463C8.4		ENSG00000081041	4	74962752	74965010	1	1	64398	1.4709	0.070658	CXCL2
ENSG00000009709	1	18957500	19075360	176	27	64541	1.6396	0.050548	PAX7		ENSG00000146574	7	6833765	6866401	1	1	65182	1.7262	0.042155	CCZ1B		ENSG00000172154	11	55860753	55861762	4	1	64349	1.4704	0.070725	OR8I2
ENSG00000171552	20	30252255	30311792	69	4	65339	1.6388	0.050623	BCL2L1		ENSG00000100938	14	24701628	24708448	7	3	65308	1.7262	0.042158	GMPR2		ENSG00000139515	13	28494157	28500368	15	3	63740	1.4703	0.070746	PDX1
ENSG00000111245	12	111348623	111358526	35	4	65133	1.6388	0.050627	MYL2		ENSG00000196363	9	137000487	137025093	147	9	65107	1.7255	0.04222	WDR5		ENSG00000105370	19	51883163	51891214	10	2	63158	1.4702	0.070756	LIM2
ENSG00000150048	12	10222153	10264226	120	6	65350	1.6387	0.050635	CLEC1A		ENSG00000117360	1	150293925	150325671	75	8	65234	1.7251	0.042257	PRPF3		ENSG00000147481	8	50822349	51706678	2202	47	64032	1.4701	0.070761	SNTG1
ENSG00000071967	2	172378757	172414643	107	16	65144	1.6387	0.050642	CYBRD1		ENSG00000181220	7	149169885	149194908	16	3	63835	1.7249	0.042269	ZNF746		ENSG00000176024	19	52430400	52452012	66	6	64235	1.47	0.070778	ZNF613
ENSG00000133835	5	118788138	118972894	485	27	65118	1.6386	0.050646	HSD17B4		ENSG00000168827	3	158362067	158410364	168	9	65053	1.7248	0.042285	GFM1		ENSG00000259371	14	24590560	24601038	19	2	64131	1.4698	0.070802	RP11-468E2.6
ENSG00000125775	20	1290619	1309883	55	16	64946	1.6386	0.050648	SDCBP2		ENSG00000114248	3	169556967	169587718	56	7	64895	1.7244	0.042315	LRRC31		ENSG00000215549	13	26442061	26455095	14	3	63915	1.4692	0.070887	AL138815.1
ENSG00000204220	6	33257079	33266178	5	2	65572	1.6386	0.050651	PFDN6		ENSG00000205476	14	99977603	100070363	225	11	64951	1.7243	0.042323	CCDC85C		ENSG00000127952	7	75625656	75677322	89	12	63990	1.4692	0.070893	STYXL1
ENSG00000057252	1	179262925	179327815	252	17	65114	1.6384	0.050673	SOAT1		ENSG00000092295	14	24718320	24733638	33	11	65104	1.7243	0.042324	TGM1		ENSG00000160072	1	1407143	1433228	1	1	64407	1.4691	0.070909	ATAD3B
ENSG00000235863	6	33244917	33252609	16	5	65435	1.6383	0.050678	B3GALT4		ENSG00000105205	19	40221890	40228668	39	3	65542	1.723	0.042446	CLC		ENSG00000171561	11	74799758	74800799	1	1	64030	1.4688	0.070946	OR2AT4
ENSG00000039523	16	67552321	67580691	25	5	64799	1.6381	0.050696	FAM65A		ENSG00000196227	20	58508819	58523735	4	1	64659	1.7228	0.04246	FAM217B		ENSG00000186198	15	65337708	65345734	10	3	64008	1.4687	0.070951	SLC51B
ENSG00000169682	16	28985542	28995869	8	2	65554	1.6377	0.050742	SPNS1		ENSG00000109320	4	103422486	103538459	173	10	64900	1.7221	0.042525	NFKB1		ENSG00000158062	1	26607819	26644854	85	7	64199	1.4681	0.071032	UBXN11
ENSG00000112115	6	52051185	52055436	6	2	64792	1.6373	0.050784	IL17A		ENSG00000164270	5	147830595	148056798	418	29	64939	1.7215	0.042582	HTR4		ENSG00000120008	10	122610687	122669036	191	9	63928	1.4678	0.071086	WDR11
ENSG00000107890	10	27280843	27389421	342	17	65377	1.6368	0.05084	ANKRD26		ENSG00000151665	2	46808076	46844258	79	12	65111	1.7207	0.042649	PIGF		ENSG00000136854	9	130374544	130457460	65	9	63821	1.4676	0.071108	STXBP1
ENSG00000185432	12	51317255	51326300	3	1	64632	1.6366	0.050853	METTL7A		ENSG00000162437	1	65210778	65298915	139	13	65159	1.7207	0.042654	RAVER2		ENSG00000148680	10	92500578	92617671	275	14	64144	1.4675	0.071116	HTR7
ENSG00000077238	16	27324989	27376099	146	16	65127	1.6363	0.050884	IL4R		ENSG00000141040	17	16454701	16472520	13	2	65426	1.7199	0.042722	ZNF287		ENSG00000125319	17	42219274	42239844	25	4	64097	1.4668	0.071209	C17orf53
ENSG00000134452	10	5931535	5979556	72	7	64557	1.6363	0.050889	FBXO18		ENSG00000265817	8	95390605	95449180	156	15	65286	1.7197	0.042744	FSBP		ENSG00000154655	18	5954705	6415236	663	37	63939	1.4658	0.071348	L3MBTL4
ENSG00000006634	7	87505531	87538856	48	5	65303	1.6357	0.050953	DBF4		ENSG00000112146	6	52916789	52965671	55	7	65380	1.7189	0.042817	FBXO9		ENSG00000174928	3	155480401	155524140	103	14	64266	1.4645	0.071526	C3orf33
ENSG00000135677	12	65107225	65153227	19	2	64761	1.6356	0.050965	GNS		ENSG00000100239	22	50781733	50883514	118	6	65349	1.7183	0.042875	PPP6R2		ENSG00000003056	12	9092959	9102551	19	5	63645	1.4638	0.071627	M6PR
ENSG00000117009	1	241695434	241758944	147	26	65057	1.6355	0.050971	KMO		ENSG00000198142	2	110371911	110376563	10	3	65079	1.7172	0.042968	SOWAHC		ENSG00000156172	8	96257147	96281429	114	15	63482	1.4625	0.071803	C8orf37
ENSG00000170191	20	25593571	25604811	27	4	65360	1.6352	0.051	NANP		ENSG00000175166	3	184016497	184026842	15	4	65296	1.7167	0.043013	PSMD2		ENSG00000130349	6	107349407	107372546	58	5	63485	1.4617	0.071905	C6orf203
ENSG00000122679	7	45197390	45225901	183	9	65339	1.635	0.051028	RAMP3		ENSG00000113555	5	141323150	141349304	42	8	65158	1.7162	0.043064	PCDH12		ENSG00000136928	9	101050391	101471479	1276	108	63757	1.4611	0.071989	GABBR2
ENSG00000198967	1	158576229	158577170	2	1	65587	1.6349	0.051037	OR10Z1		ENSG00000165821	14	21989232	22005350	11	2	64598	1.7156	0.043117	SALL2		ENSG00000181767	11	55872519	55873457	9	2	64401	1.461	0.072012	OR8H2
ENSG00000099330	19	17337013	17340028	16	3	64562	1.6347	0.051052	OCEL1		ENSG00000128463	15	34517200	34522357	18	4	65075	1.7148	0.04319	EMC4		ENSG00000163166	2	128193783	128284462	205	19	64139	1.4608	0.072031	IWS1
ENSG00000151418	1	198492352	198510075	27	6	65513	1.6343	0.051095	ATP6V1G3		ENSG00000255692	12	120137573	120138816	1	1	64942	1.7146	0.043212	RP1-127H14.3		ENSG00000164708	7	44102326	44105186	7	1	64269	1.46	0.072149	PGAM2
ENSG00000247596	3	52262626	52273276	24	6	64938	1.6331	0.051224	TWF2		ENSG00000116337	1	110158726	110174673	32	7	65213	1.7146	0.043213	AMPD2		ENSG00000185090	1	38259474	38266809	4	2	63944	1.4596	0.072195	MANEAL
ENSG00000158286	1	6265535	6281359	1	1	65518	1.6327	0.051261	RNF207		ENSG00000126545	4	70796799	70812289	32	6	65104	1.7144	0.043228	CSN1S1		ENSG00000181761	11	55889849	55890787	13	3	64265	1.4594	0.072234	OR8H3
ENSG00000267680	19	44598492	44612479	39	3	65443	1.6326	0.051272	ZNF224		ENSG00000109685	4	1873151	1983934	12	4	64853	1.714	0.04326	WHSC1		ENSG00000164941	8	95825539	95893974	203	19	64113	1.4592	0.072253	INTS8
ENSG00000189134	6	28227098	28228736	6	3	65579	1.6326	0.05128	NKAPL		ENSG00000166794	15	64448011	64455404	14	4	65314	1.7133	0.043327	PPIB		ENSG00000163131	1	150702672	150738433	48	5	64142	1.4592	0.072262	CTSS
ENSG00000155545	5	56215429	56267502	147	16	65094	1.6317	0.051372	MIER3		ENSG00000157538	21	38595721	38640262	75	14	64782	1.7132	0.043338	DSCR3		ENSG00000162592	1	3668962	3688209	8	3	63894	1.458	0.072418	CCDC27
ENSG00000198838	15	33603163	34158303	1607	147	64861	1.6305	0.051497	RYR3		ENSG00000090581	16	1401924	1413352	2	1	64455	1.713	0.043352	GNPTG		ENSG00000267988	7	45902684	45906045	12	5	63652	1.4579	0.072427	AC096582.1
ENSG00000255046	8	11655437	11660077	29	8	64559	1.6304	0.05151	RP11-297N6.4		ENSG00000144671	3	38323785	38360066	163	7	65231	1.713	0.04336	SLC22A14		ENSG00000158006	1	26286258	26324648	68	4	63999	1.4574	0.072507	PAFAH2
ENSG00000128512	7	111366166	111846466	669	75	64870	1.6303	0.051517	DOCK4		ENSG00000105784	7	87256864	87461611	245	12	65341	1.7129	0.043369	RUNDC3B		ENSG00000157193	1	53711217	53793742	116	18	63172	1.4569	0.072571	LRP8
ENSG00000177108	14	77597613	77609077	15	6	64528	1.6303	0.051524	ZDHHC22		ENSG00000204103	20	39314488	39317880	2	1	64814	1.7122	0.043427	MAFB		ENSG00000061936	12	132195626	132284282	162	17	63779	1.4558	0.072727	SFSWAP
ENSG00000042317	14	88851268	88936694	83	10	65357	1.629	0.051654	SPATA7		ENSG00000160113	19	17342692	17356749	16	7	64585	1.7103	0.043603	NR2F6		ENSG00000129566	14	20833826	20881588	156	20	63848	1.4548	0.072859	TEP1
ENSG00000085840	1	52838501	52870131	23	4	65576	1.629	0.051656	ORC1		ENSG00000257355	19	12128703	12163782	43	3	65405	1.7099	0.043638	CTD-2006C1.10		ENSG00000111728	12	22216707	22589975	924	52	63960	1.4547	0.072882	ST8SIA1
ENSG00000141577	17	79163393	79196799	13	3	64737	1.6288	0.051674	AZI1		ENSG00000171303	2	26915619	26956288	74	10	64837	1.7099	0.043642	KCNK3		ENSG00000106648	7	151653464	151717019	191	22	63777	1.4541	0.072953	GALNTL5
ENSG00000123643	5	150816607	150871942	146	16	65228	1.6288	0.051677	SLC36A1		ENSG00000179008	14	60863187	60982261	209	10	65423	1.7094	0.043689	C14orf39		ENSG00000174227	4	492989	533985	111	5	63957	1.4536	0.073031	PIGG
ENSG00000226490	8	142524738	142528837	10	3	63573	1.6286	0.051699	AC138647.1		ENSG00000141744	17	37824234	37826728	2	1	65130	1.7094	0.04369	PNMT		ENSG00000250424	7	30893010	30963427	138	20	63992	1.4535	0.073037	AQP1
ENSG00000122481	1	95699711	95712781	33	8	65461	1.6279	0.051776	RWDD3		ENSG00000257446	19	12154620	12167127	16	2	65542	1.7091	0.043719	ZNF878		ENSG00000232810	6	31543344	31546113	5	2	64306	1.4531	0.073104	TNF
ENSG00000115827	2	172290727	172341562	149	10	65188	1.6272	0.051849	DCAF17		ENSG00000112237	6	99990256	100016849	65	9	65324	1.7086	0.043764	CCNC		ENSG00000166450	15	55903744	56035288	289	20	64056	1.452	0.073255	PRTG
ENSG00000156510	10	70980059	71027315	102	20	64316	1.6268	0.051894	HKDC1		ENSG00000122707	9	36036430	36124448	139	18	65134	1.7084	0.043783	RECK		ENSG00000103066	16	68279207	68294961	26	4	64067	1.4519	0.073259	PLA2G15
ENSG00000168792	17	27887565	27894155	1	1	65089	1.6264	0.051934	ABHD15		ENSG00000182791	11	66357640	66360554	3	2	65484	1.7084	0.043785	CCDC87		ENSG00000156253	21	30376705	30391699	23	6	64342	1.4519	0.073261	RWDD2B
ENSG00000158516	7	129906667	129929638	57	8	64911	1.6258	0.051999	CPA2		ENSG00000196460	2	102013823	102091165	292	14	65277	1.7083	0.043788	RFX8		ENSG00000196155	16	67311413	67323402	15	5	64290	1.4514	0.073334	PLEKHG4
ENSG00000135702	16	75562433	75569145	16	3	65427	1.6231	0.052288	CHST5		ENSG00000255622	5	140535577	140538639	6	3	65526	1.7082	0.043795	PCDHB17		ENSG00000188573	5	167956121	167957639	7	3	63641	1.4511	0.073377	FBLL1
ENSG00000269417	2	85122209	85122345	2	1	65569	1.6229	0.052306	AC022210.1		ENSG00000166788	11	18091482	18127638	105	7	65362	1.7082	0.043803	SAAL1		ENSG00000189001	19	36014269	36019253	22	7	63857	1.4506	0.07345	SBSN
ENSG00000124107	20	43880880	43883205	8	2	65378	1.6228	0.052313	SLPI		ENSG00000184349	5	106712590	107006596	552	67	64865	1.708	0.04382	EFNA5		ENSG00000111424	12	48235320	48336831	172	17	63850	1.4502	0.073508	VDR
ENSG00000198466	19	58361225	58376480	41	7	64912	1.6213	0.052481	ZNF587		ENSG00000143256	1	161070346	161087901	30	6	65301	1.7079	0.04383	PFDN2		ENSG00000196950	2	196440701	196602426	271	22	63925	1.45	0.073536	SLC39A10
ENSG00000008382	19	4343524	4360083	14	1	64759	1.6207	0.05254	MPND		ENSG00000073803	3	185000729	185206885	463	27	65329	1.707	0.043913	MAP3K13		ENSG00000107902	10	126150403	126306457	603	43	63567	1.4499	0.073539	LHPP
ENSG00000149091	11	46354455	46402104	45	9	65250	1.6207	0.052538	DGKZ		ENSG00000068654	2	86247339	86333278	169	14	65286	1.707	0.043912	POLR1A		ENSG00000162769	1	213031597	213072705	207	11	64226	1.4499	0.073539	FLVCR1
ENSG00000141425	18	33564350	33647539	140	11	65026	1.6203	0.05258	RPRD1A		ENSG00000183103	19	42341148	42348760	10	1	65576	1.7062	0.043988	LYPD4		ENSG00000268223	5	115387163	115395815	56	4	64267	1.4497	0.073569	ARL14EPL
ENSG00000116191	1	178694300	178889238	302	14	65271	1.6194	0.052676	RALGPS2		ENSG00000143224	1	161136200	161147803	16	4	65156	1.7047	0.044126	PPOX		ENSG00000172489	11	56019676	56020698	1	1	64404	1.4481	0.073788	OR5T3
ENSG00000171956	15	60296421	60353929	148	17	65140	1.619	0.05272	FOXB1		ENSG00000173465	11	65337901	65341413	6	2	65330	1.7045	0.044145	SSSCA1		ENSG00000157851	2	27070615	27173219	140	9	63830	1.4478	0.073835	DPYSL5
ENSG00000163440	4	56422692	56458379	113	10	64597	1.6189	0.052729	PDCL2		ENSG00000172780	3	128806412	128841644	15	3	65062	1.7039	0.044198	RAB43		ENSG00000213719	6	31698358	31707540	13	7	64337	1.4469	0.073967	CLIC1
ENSG00000008118	1	209757062	209787283	87	12	65387	1.6184	0.052786	CAMK1G		ENSG00000146918	7	158424003	158497520	165	11	65386	1.7039	0.044199	NCAPG2		ENSG00000134153	15	34376218	34394149	31	4	64187	1.4468	0.07398	EMC7
ENSG00000116957	1	235530675	235612283	166	17	65118	1.6184	0.05279	TBCE		ENSG00000204709	6	28911654	28912314	3	2	65518	1.7038	0.04421	C6orf100		ENSG00000100151	22	38452318	38471708	34	7	64163	1.4466	0.074007	PICK1
ENSG00000188735	12	122150658	122220907	58	2	63547	1.6183	0.052798	TMEM120B		ENSG00000106631	7	44178463	44180931	9	3	64890	1.7036	0.044229	MYL7		ENSG00000072401	10	60094735	60130513	59	9	63994	1.4458	0.074112	UBE2D1
ENSG00000138496	3	122246771	122283424	65	8	64549	1.6182	0.052807	PARP9		ENSG00000204695	6	29274403	29275519	4	2	65507	1.7032	0.044266	OR14J1		ENSG00000175322	18	14057456	14132489	124	14	63806	1.4457	0.074132	ZNF519
ENSG00000079215	5	36606457	36688436	114	27	64503	1.6171	0.05293	SLC1A3		ENSG00000180708	1	158389718	158390656	2	1	65540	1.703	0.044287	OR10K2		ENSG00000197930	14	53106634	53162618	105	11	64183	1.4453	0.074182	ERO1L
ENSG00000261915	17	7215980	7222493	13	4	65281	1.617	0.052941	RP11-542C16.2		ENSG00000269259	10	102882536	102883624	3	2	64518	1.7026	0.044326	HUG1		ENSG00000125492	9	135457572	135465653	5	3	63573	1.4452	0.074202	BARHL1
ENSG00000180535	7	97840739	97842291	7	4	64757	1.6165	0.052994	BHLHA15		ENSG00000144559	3	11831916	11888393	61	8	64963	1.7024	0.044342	TAMM41		ENSG00000197566	17	16524051	16557170	75	5	64357	1.445	0.074229	ZNF624
ENSG00000147854	9	6413151	6507054	228	16	65267	1.6164	0.053007	UHRF2		ENSG00000131355	19	14729929	14800839	222	30	65042	1.7018	0.044401	EMR3		ENSG00000134697	1	38032417	38061536	64	11	64098	1.4449	0.074238	GNL2
ENSG00000141568	17	80477589	80602538	222	20	64801	1.6159	0.053054	FOXK2		ENSG00000109680	4	26578059	26756973	18	5	64019	1.7012	0.044451	TBC1D19		ENSG00000170500	2	100889753	100939195	166	10	63976	1.4441	0.074357	LONRF2
ENSG00000181852	12	56598285	56615717	11	4	64667	1.6157	0.053083	RNF41		ENSG00000084112	12	109176466	109251366	83	14	65241	1.701	0.04447	SSH1		ENSG00000214325	16	75728367	75734089	9	3	63751	1.4428	0.074537	AC025287.1
ENSG00000075213	7	83585093	84122040	1035	41	65048	1.6139	0.053279	SEMA3A		ENSG00000184454	1	24882602	24935819	211	27	65202	1.701	0.044472	NCMAP		ENSG00000118855	3	158449987	158547508	239	26	64151	1.4427	0.074555	MFSD1
ENSG00000030419	2	213864429	214017151	252	21	64773	1.6137	0.053297	IKZF2		ENSG00000007866	6	35441374	35464853	30	12	64783	1.7008	0.044487	TEAD3		ENSG00000168792	17	27887565	27894155	1	1	63921	1.4424	0.0746	ABHD15
ENSG00000174007	3	196433148	196439164	20	2	64799	1.6137	0.053301	CEP19		ENSG00000187010	1	25598884	25656936	1	1	65065	1.7007	0.044504	RHD		ENSG00000163877	1	38000050	38019903	45	10	64167	1.4422	0.074627	SNIP1
ENSG00000118491	6	144185573	144259483	138	20	65126	1.6135	0.053322	ZC2HC1B		ENSG00000196735	6	32595956	32614839	105	16	65034	1.7004	0.044525	HLA-DQA1		ENSG00000159650	3	126200124	126236616	126	28	63806	1.442	0.074654	UROC1
ENSG00000126804	14	64970430	65000408	82	8	65454	1.6134	0.053331	ZBTB1		ENSG00000241106	6	32780540	32784825	35	9	65585	1.7003	0.044535	HLA-DOB		ENSG00000145414	4	164031225	164088073	73	10	63533	1.4409	0.074808	NAF1
ENSG00000012232	8	28457986	28613116	116	7	64983	1.6133	0.053344	EXTL3		ENSG00000100711	14	104182067	104200005	32	6	64354	1.7003	0.044538	ZFYVE21		ENSG00000185920	9	98205262	98279339	146	15	63959	1.4407	0.074836	PTCH1
ENSG00000074356	17	3714460	3749545	31	4	64144	1.6128	0.05339	C17orf85		ENSG00000110429	11	33762485	33796089	90	11	65116	1.7	0.044566	FBXO3		ENSG00000181007	19	36874022	36909558	54	6	63669	1.4405	0.074862	ZFP82
ENSG00000221890	22	39214457	39239987	62	7	65065	1.6128	0.053392	NPTXR		ENSG00000245317	5	179286013	179288283	3	1	63432	1.6996	0.044608	CTC-241N9.1		ENSG00000144671	3	38323785	38360066	163	7	64058	1.4402	0.074899	SLC22A14
ENSG00000171208	16	47111614	47177908	33	2	65240	1.6128	0.053394	NETO2		ENSG00000154415	7	113516832	113715975	287	10	65153	1.6988	0.044682	PPP1R3A		ENSG00000157890	15	66187417	66546085	927	93	63852	1.4395	0.075006	MEGF11
ENSG00000168724	5	34929698	34959069	46	9	65369	1.611	0.053589	DNAJC21		ENSG00000146112	6	30644166	30655672	27	6	65555	1.6978	0.044768	PPP1R18		ENSG00000107863	10	24872538	25012597	145	16	63681	1.4395	0.075009	ARHGAP21
ENSG00000203747	1	161511549	161600917	18	7	63871	1.611	0.053593	FCGR3A		ENSG00000105707	19	35531410	35557475	70	10	64760	1.6972	0.04483	HPN		ENSG00000241399	2	160625364	160654753	90	12	64191	1.4391	0.075066	CD302
ENSG00000172209	7	107110463	107116098	6	2	65149	1.6108	0.053609	GPR22		ENSG00000161021	5	179159851	179223512	127	12	64816	1.6968	0.044869	MAML1		ENSG00000140829	16	72127461	72146811	52	7	64070	1.4369	0.075376	DHX38
ENSG00000152208	4	93225550	94695707	3066	92	65125	1.6106	0.05363	GRID2		ENSG00000137700	11	118894824	118901616	15	3	64726	1.6961	0.044932	SLC37A4		ENSG00000265690	16	67197288	67199718	1	1	64317	1.4369	0.075378	RP11-5A19.5
ENSG00000163565	1	158969758	159024945	190	11	65386	1.6102	0.053679	IFI16		ENSG00000136156	13	48807294	48837063	33	6	65266	1.6957	0.044975	ITM2B		ENSG00000166225	12	69864129	69973562	253	14	63755	1.4368	0.075381	FRS2
ENSG00000158874	1	161192082	161193421	2	1	65003	1.6102	0.05368	APOA2		ENSG00000107874	10	104183002	104192418	13	4	64453	1.6939	0.045143	CUEDC2		ENSG00000171049	19	52255279	52273779	60	11	63275	1.4365	0.07543	FPR2
ENSG00000188573	5	167956121	167957639	7	3	64817	1.61	0.053695	FBLL1		ENSG00000168260	14	50550369	50559361	20	5	64990	1.6934	0.045194	C14orf183		ENSG00000231925	6	33267471	33282164	29	6	64214	1.4364	0.075447	TAPBP
[truncated: 16,472 more rows]

## Sheet: SD8
Supplementary Data 8. Results from FUMA gene set analysis
[truncated: 15,482 more rows]

[truncated: 9 more sheets: SD9, SD10, SD11, SD12, SD13, SD14, SD15, SD16, SD17]
